# Supplementary material for: 4-{(4-Chloro­phen­yl)[4-(4-methyl­phen­yl)-1,2,3-selenadiazol-5-yl]meth­yl}-4,5,6,7-tetra­hydro-1,2,3-benzoselenadiazole
Source: Acta Crystallogr Sect E Struct Rep Online. 2011 May 14;67(Pt 6):o1421–2. doi: 10.1107/S160053681101751X (PMC3120601; doi:10.1107/S160053681101751X)
Supplement: Supplementary file 1 [file e-67-o1421-sup1.cif]

##############################################################################
#                                                                            #
# This CIF contains the data in a paper accepted for publication in          #
# Acta Crystallographica Section E. It conforms to the requirements of       #
# Notes for Authors for Acta Crystallographica Section E, and has been       #
# peer reviewed under the auspices of the IUCr Commission on Journals.       #
#                                                                            #
# Full details of the Crystallographic Information File format               #
# are given in the paper "The Crystallographic Information File (CIF):       #
# a New Standard Archive File for Crystallography" by S. R. Hall, F. H.      #
# Allen and I. D. Brown [Acta Cryst. (1991), A47, 655-685].                  #
#                                                                            #
# The current version of the core CIF dictionary is obtainable from          #
# ftp://ftp.iucr.org/pub/cif_core.dic.                                       #
#                                                                            #
# Software is freely available for graphical display of the structure(s)     #
# in this CIF. For information consult the CIF software page                 #
# http://www.iucr.org/resources/cif/software.                                #
#                                                                            #
# This file may be used for bona fide research purposes within the           #
# scientific community so long as proper attribution is given to the journal # 
# article from which it was obtained.                                        #
#                                                                            #
##############################################################################
data_I
_audit_creation_method     SHELXL-97
_chemical_name_systematic
;
4-{(4-Chlorophenyl)[4-(4-methylphenyl)-1,2,3-selenadiazol-5-yl]methyl}-4,5,6,7-
tetrahydro-1,2,3-benzoselenadiazole
;
_chemical_name_common     ?
_chemical_formula_moiety     'C22 H19 Cl N4 Se2'
_chemical_formula_sum     'C22 H19 Cl N4 Se2'
_chemical_formula_iupac     'C22 H19 Cl N4 Se2'
_chemical_formula_weight     532.78
_chemical_melting_point     ?
_symmetry_cell_setting     monoclinic
_symmetry_space_group_name_H-M     'P 21/c'
_symmetry_space_group_name_hall     '-P 2ybc'
loop_
    _symmetry_equiv_pos_as_xyz
    'x, y, z'
    '-x, y+1/2, -z+1/2'
    '-x, -y, -z'
    'x, -y-1/2, z-1/2'
_cell_length_a     9.7226(18)
_cell_length_b     12.969(4)
_cell_length_c     17.690(3)
_cell_angle_alpha     90.00
_cell_angle_beta     100.959(19)
_cell_angle_gamma     90.00
_cell_volume     2189.9(8)
_cell_formula_units_Z     4
_cell_measurement_reflns_used     2877
_cell_measurement_theta_min     2.7229
_cell_measurement_theta_max     29.3445
_cell_measurement_temperature     293(2)
_exptl_crystal_description     'Block'
_exptl_crystal_colour     'Blue'
_exptl_crystal_size_max     0.4
_exptl_crystal_size_mid     0.3
_exptl_crystal_size_min     0.2
_exptl_crystal_density_diffrn     1.616
_exptl_crystal_density_meas     ?
_exptl_crystal_density_method     'not measured'
_exptl_crystal_F_000     1056
_exptl_absorpt_coefficient_mu     3.515
_exptl_absorpt_correction_type     multi-scan
_exptl_absorpt_process_details
                               '(<i>CrysAlis PRO</i>; Oxford Diffraction, 2009)'
_exptl_absorpt_correction_T_min     0.51546
_exptl_absorpt_correction_T_max     1.00000
_exptl_special_details
;
;
_diffrn_ambient_temperature     293(2)
_diffrn_radiation_type     MoK\a
_diffrn_radiation_wavelength     0.71073
_diffrn_radiation_source     'fine-focus sealed tube'
_diffrn_radiation_monochromator     graphite
_diffrn_measurement_device_type     'Oxford Diffraction Xcalibur Eos'
_diffrn_measurement_method     \w
_diffrn_detector_area_resol_mean     15.9821
_diffrn_reflns_number     8795
_diffrn_reflns_av_R_equivalents     0.0412
_diffrn_reflns_av_sigmaI/netI     0.0617
_diffrn_reflns_theta_min     2.73
_diffrn_reflns_theta_max     25.00
_diffrn_reflns_theta_full     25.00
_diffrn_measured_fraction_theta_max     0.999
_diffrn_measured_fraction_theta_full     0.999
_diffrn_reflns_limit_h_min     -11
_diffrn_reflns_limit_h_max     11
_diffrn_reflns_limit_k_min     -15
_diffrn_reflns_limit_k_max     13
_diffrn_reflns_limit_l_min     -20
_diffrn_reflns_limit_l_max     21
_diffrn_standards_number     ?
_diffrn_standards_interval_count     ?
_diffrn_standards_interval_time     ?
_diffrn_standards_decay_%     ?
_refine_special_details
;
Refinement of <i>F</i>^2^ against ALL reflections. The weighted <i>R</i>-factor
<i>wR</i> and goodness of fit <i>S</i> are based on <i>F</i>^2^, conventional
<i>R</i>-factors <i>R</i> are based on <i>F</i>, with <i>F</i> set to zero for
negative <i>F</i>^2^. The threshold expression of <i>F</i>^2^ >
\s(<i>F</i>^2^) is used only for calculating <i>R</i>-factors(gt) <i>etc</i>.
and is not relevant to the choice of reflections for refinement.
<i>R</i>-factors based on <i>F</i>^2^ are statistically about twice as large
as those based on <i>F</i>, and <i>R</i>- factors based on ALL data will be
even larger.
;
_reflns_number_total     3849
_reflns_number_gt     2590
_reflns_threshold_expression     I>2\s(I)
_refine_ls_structure_factor_coef     Fsqd
_refine_ls_matrix_type     full
_refine_ls_R_factor_all     0.0817
_refine_ls_R_factor_gt     0.0508
_refine_ls_wR_factor_gt     0.1164
_refine_ls_wR_factor_ref     0.1377
_refine_ls_goodness_of_fit_ref     1.044
_refine_ls_restrained_S_all     1.011
_refine_ls_number_reflns     3849
_refine_ls_number_parameters     255
_refine_ls_number_restraints     293
_refine_ls_hydrogen_treatment     constr
_refine_ls_weighting_scheme     calc
_refine_ls_weighting_details
         'calc w=1/[\s^2^(Fo^2^)+(0.0596P)^2^+0.3633P] where P=(Fo^2^+2Fc^2^)/3'
_atom_sites_solution_hydrogens     geom
_atom_sites_solution_primary     direct
_atom_sites_solution_secondary     difmap
_refine_ls_shift/su_max     0.001
_refine_ls_shift/su_mean     0.000
_refine_diff_density_max     0.704
_refine_diff_density_min     -0.683
_refine_ls_extinction_method     none
_refine_ls_extinction_coef     ?
loop_
    _atom_type_symbol
    _atom_type_description
    _atom_type_scat_dispersion_real
    _atom_type_scat_dispersion_imag
    _atom_type_scat_source
    'C' 'C' 0.0033 0.0016
                         'International Tables Vol C Tables 4.2.6.8 and 6.1.1.4'
    'H' 'H' 0.0000 0.0000
                         'International Tables Vol C Tables 4.2.6.8 and 6.1.1.4'
    'N' 'N' 0.0061 0.0033
                         'International Tables Vol C Tables 4.2.6.8 and 6.1.1.4'
    'Cl' 'Cl' 0.1484 0.1585
                         'International Tables Vol C Tables 4.2.6.8 and 6.1.1.4'
    'Se' 'Se' -0.0929 2.2259
                         'International Tables Vol C Tables 4.2.6.8 and 6.1.1.4'
_computing_data_collection     'CrysAlis CCD (Oxford  Diffraction, 2009)'
_computing_cell_refinement     'CrysAlis RED (Oxford  Diffraction, 2009)'
_computing_data_reduction     'CrysAlis RED (Oxford  Diffraction, 2009)'
_computing_structure_solution     '<i>SHELXS97</i> (Sheldrick, 2008)'
_computing_structure_refinement     '<i>SHELXL97</i> (Sheldrick, 2008)'
_computing_molecular_graphics
           '<i>ORTEP-3 for Windows</i> (Farrugia, 1997) and PLATON (Spek, 2009)'
_computing_publication_material     '<i>PLATON</i> (Spek, 2009)'
loop_
    _atom_site_type_symbol
    _atom_site_label
    _atom_site_fract_x
    _atom_site_fract_y
    _atom_site_fract_z
    _atom_site_U_iso_or_equiv
    _atom_site_adp_type
    _atom_site_calc_flag
    _atom_site_refinement_flags
    _atom_site_occupancy
    _atom_site_symmetry_multiplicity
    _atom_site_disorder_assembly
    _atom_site_disorder_group
    Se Se2 1.09476(5) 0.12061(4) 0.16057(3) 0.0585(2) Uani d . 1 1 A .
    Se Se1A 0.8917(3) 0.22707(11) -0.19037(8) 0.0718(5) Uani d PDU 0.802(5) 1 A
                                                                               1
    N N1A 1.0459(4) 0.1859(6) -0.1174(3) 0.0651(10) Uani d PDU 0.802(5) 1 A 1
    N N2A 1.0132(5) 0.1456(10) -0.0585(4) 0.0651(10) Uani d PDU 0.802(5) 1 A 1
    C C1A 0.8710(5) 0.1372(9) -0.0608(4) 0.0550(7) Uani d PDU 0.802(5) 1 A 1
    C C2A 0.7819(4) 0.1715(6) -0.1252(2) 0.0550(7) Uani d PDU 0.802(5) 1 A 1
    C C3A 0.6210(4) 0.1768(5) -0.1395(3) 0.0550(7) Uani d PDU 0.802(5) 1 A 1
    H H3A1 0.5816 0.1386 -0.1857 0.066 Uiso calc PR 0.802(5) 1 A 1
    H H3A2 0.5902 0.2478 -0.1464 0.066 Uiso calc PR 0.802(5) 1 A 1
    C C4A 0.5716(6) 0.1296(5) -0.0694(3) 0.0550(7) Uani d PDU 0.802(5) 1 A 1
    H H4A1 0.4790 0.1003 -0.0862 0.066 Uiso calc PR 0.802(5) 1 A 1
    H H4A2 0.5637 0.1841 -0.0330 0.066 Uiso calc PR 0.802(5) 1 A 1
    C C5A 0.6695(6) 0.0453(5) -0.0280(5) 0.0550(7) Uani d PDU 0.802(5) 1 A 1
    H H5A1 0.6280 0.0150 0.0125 0.066 Uiso calc PR 0.802(5) 1 A 1
    H H5A2 0.6802 -0.0087 -0.0644 0.066 Uiso calc PR 0.802(5) 1 A 1
    C C6A 0.8145(7) 0.0897(9) 0.0070(3) 0.0550(7) Uani d PDU 0.802(5) 1 A 1
    H H6A 0.8761 0.0329 0.0284 0.066 Uiso calc PR 0.802(5) 1 A 1
    Se Se1B 0.9566(8) 0.2149(5) -0.1767(3) 0.0718(5) Uani d PDU 0.198(5) 1 A 2
    N N1B 1.0899(15) 0.176(3) -0.0914(11) 0.0651(10) Uani d PDU 0.198(5) 1 A 2
    N N2B 1.0313(16) 0.139(5) -0.0400(17) 0.0651(10) Uani d PDU 0.198(5) 1 A 2
    C C1B 0.8867(16) 0.136(3) -0.0542(15) 0.0550(7) Uani d PDU 0.198(5) 1 A 2
    C C2B 0.8184(11) 0.179(2) -0.1217(9) 0.0550(7) Uani d PDU 0.198(5) 1 A 2
    C C3B 0.6665(17) 0.150(2) -0.1572(10) 0.0550(7) Uani d PDU 0.198(5) 1 A 2
    H H3B1 0.6636 0.0825 -0.1811 0.066 Uiso calc PR 0.198(5) 1 A 2
    H H3B2 0.6265 0.1999 -0.1961 0.066 Uiso calc PR 0.198(5) 1 A 2
    C C4B 0.584(2) 0.1489(19) -0.0911(12) 0.0550(7) Uani d PDU 0.198(5) 1 A 2
    H H4B1 0.5922 0.2149 -0.0647 0.066 Uiso calc PR 0.198(5) 1 A 2
    H H4B2 0.4856 0.1352 -0.1107 0.066 Uiso calc PR 0.198(5) 1 A 2
    C C5B 0.649(2) 0.063(2) -0.0358(17) 0.0550(7) Uani d PDU 0.198(5) 1 A 2
    H H5B1 0.5952 0.0559 0.0050 0.066 Uiso calc PR 0.198(5) 1 A 2
    H H5B2 0.6416 -0.0022 -0.0637 0.066 Uiso calc PR 0.198(5) 1 A 2
    C C6B 0.803(2) 0.083(3) 0.0002(14) 0.0550(7) Uani d PD 0.198(5) 1 A 2
    H H6B 0.8495 0.0184 0.0203 0.066 Uiso calc PR 0.198(5) 1 A 2
    C C7 0.8116(4) 0.1691(3) 0.0701(2) 0.0381(10) Uani d . 1 1 . .
    H H7 0.7625 0.2297 0.0451 0.046 Uiso calc R 1 1 A 1
    Cl Cl1 0.46832(17) 0.03231(15) 0.30184(9) 0.0924(6) Uani d . 1 1 A .
    N N3 1.1287(4) 0.3213(4) 0.1634(2) 0.0590(11) Uani d . 1 1 A .
    C C8 0.7283(4) 0.1319(4) 0.1297(2) 0.0397(11) Uani d . 1 1 A .
    C C14 0.9555(4) 0.2050(4) 0.1089(2) 0.0398(11) Uani d . 1 1 A .
    C C15 0.9973(4) 0.3053(4) 0.1179(2) 0.0430(11) Uani d . 1 1 . .
    N N4 1.1966(4) 0.2421(4) 0.1914(3) 0.0694(13) Uani d . 1 1 . .
    C C12 0.6800(5) 0.0107(4) 0.2241(3) 0.0568(13) Uani d . 1 1 A .
    H H12 0.7008 -0.0501 0.2517 0.068 Uiso calc R 1 1 . .
    C C16 0.9173(5) 0.3976(4) 0.0856(2) 0.0431(11) Uani d . 1 1 A .
    C C19 0.7582(6) 0.5702(5) 0.0261(4) 0.0690(16) Uani d . 1 1 . .
    C C9 0.6174(5) 0.1898(4) 0.1437(3) 0.0525(13) Uani d . 1 1 . .
    H H9 0.5960 0.2510 0.1166 0.063 Uiso calc R 1 1 A .
    C C11 0.5706(5) 0.0717(5) 0.2355(3) 0.0596(15) Uani d . 1 1 . .
    C C10 0.5379(5) 0.1612(5) 0.1956(3) 0.0563(14) Uani d . 1 1 A .
    H H10 0.4630 0.2016 0.2037 0.068 Uiso calc R 1 1 . .
    C C13 0.7581(5) 0.0413(4) 0.1711(2) 0.0507(12) Uani d . 1 1 . .
    H H13 0.8325 0.0004 0.1629 0.061 Uiso calc R 1 1 A .
    C C17 0.8653(6) 0.4074(4) 0.0074(3) 0.0575(14) Uani d . 1 1 . .
    H H17 0.8840 0.3561 -0.0259 0.069 Uiso calc R 1 1 A .
    C C18 0.7867(6) 0.4917(4) -0.0218(3) 0.0696(16) Uani d . 1 1 A .
    H H18 0.7521 0.4959 -0.0745 0.084 Uiso calc R 1 1 . .
    C C21 0.8923(6) 0.4772(4) 0.1331(3) 0.0576(13) Uani d . 1 1 . .
    H H21 0.9291 0.4741 0.1855 0.069 Uiso calc R 1 1 A .
    C C20 0.8137(6) 0.5610(4) 0.1034(3) 0.0709(16) Uani d . 1 1 A .
    H H20 0.7975 0.6132 0.1367 0.085 Uiso calc R 1 1 . .
    C C22 0.6694(7) 0.6612(6) -0.0055(4) 0.115(3) Uani d . 1 1 . .
    H H22A 0.6222 0.6878 0.0333 0.173 Uiso calc R 1 1 . .
    H H22B 0.6014 0.6399 -0.0495 0.173 Uiso calc R 1 1 . .
    H H22C 0.7280 0.7139 -0.0206 0.173 Uiso calc R 1 1 . .
loop_
    _atom_site_aniso_label
    _atom_site_aniso_U_11
    _atom_site_aniso_U_22
    _atom_site_aniso_U_33
    _atom_site_aniso_U_12
    _atom_site_aniso_U_13
    _atom_site_aniso_U_23
    Se2 0.0497(3) 0.0567(4) 0.0679(4) 0.0162(3) 0.0084(3) 0.0100(3)
    Se1A 0.0962(12) 0.0770(6) 0.0489(5) 0.0015(7) 0.0308(7) 0.0137(4)
    N1A 0.077(2) 0.060(3) 0.069(4) 0.018(3) 0.038(2) 0.015(3)
    N2A 0.077(2) 0.060(3) 0.069(4) 0.018(3) 0.038(2) 0.015(3)
    C1A 0.0730(15) 0.0516(16) 0.0431(13) -0.0072(14) 0.0177(12) -0.0051(10)
    C2A 0.0730(15) 0.0516(16) 0.0431(13) -0.0072(14) 0.0177(12) -0.0051(10)
    C3A 0.0730(15) 0.0516(16) 0.0431(13) -0.0072(14) 0.0177(12) -0.0051(10)
    C4A 0.0730(15) 0.0516(16) 0.0431(13) -0.0072(14) 0.0177(12) -0.0051(10)
    C5A 0.0730(15) 0.0516(16) 0.0431(13) -0.0072(14) 0.0177(12) -0.0051(10)
    C6A 0.0730(15) 0.0516(16) 0.0431(13) -0.0072(14) 0.0177(12) -0.0051(10)
    Se1B 0.0962(12) 0.0770(6) 0.0489(5) 0.0015(7) 0.0308(7) 0.0137(4)
    N1B 0.077(2) 0.060(3) 0.069(4) 0.018(3) 0.038(2) 0.015(3)
    N2B 0.077(2) 0.060(3) 0.069(4) 0.018(3) 0.038(2) 0.015(3)
    C1B 0.0730(15) 0.0516(16) 0.0431(13) -0.0072(14) 0.0177(12) -0.0051(10)
    C2B 0.0730(15) 0.0516(16) 0.0431(13) -0.0072(14) 0.0177(12) -0.0051(10)
    C3B 0.0730(15) 0.0516(16) 0.0431(13) -0.0072(14) 0.0177(12) -0.0051(10)
    C4B 0.0730(15) 0.0516(16) 0.0431(13) -0.0072(14) 0.0177(12) -0.0051(10)
    C5B 0.0730(15) 0.0516(16) 0.0431(13) -0.0072(14) 0.0177(12) -0.0051(10)
    C6B 0.0730(15) 0.0516(16) 0.0431(13) -0.0072(14) 0.0177(12) -0.0051(10)
    C7 0.041(2) 0.038(3) 0.035(2) 0.007(2) 0.009(2) 0.0016(19)
    Cl1 0.0783(10) 0.1362(16) 0.0753(9) -0.0163(10) 0.0468(8) -0.0029(9)
    N3 0.052(2) 0.059(3) 0.064(3) -0.003(2) 0.004(2) -0.001(2)
    C8 0.034(2) 0.047(3) 0.038(2) 0.004(2) 0.0054(19) -0.004(2)
    C14 0.043(2) 0.040(3) 0.039(2) 0.008(2) 0.014(2) 0.003(2)
    C15 0.036(2) 0.048(3) 0.045(3) 0.006(2) 0.010(2) -0.001(2)
    N4 0.045(2) 0.085(4) 0.076(3) 0.006(3) 0.006(2) 0.008(3)
    C12 0.052(3) 0.064(4) 0.056(3) 0.007(3) 0.014(3) 0.015(3)
    C16 0.041(2) 0.043(3) 0.048(3) 0.003(2) 0.013(2) 0.002(2)
    C19 0.060(3) 0.057(4) 0.094(4) 0.016(3) 0.027(3) 0.020(3)
    C9 0.042(3) 0.063(4) 0.052(3) 0.011(3) 0.007(2) -0.005(2)
    C11 0.042(3) 0.092(5) 0.047(3) -0.007(3) 0.014(2) -0.009(3)
    C10 0.038(3) 0.075(4) 0.057(3) 0.011(3) 0.011(2) -0.014(3)
    C13 0.044(3) 0.058(3) 0.053(3) 0.015(3) 0.017(2) 0.008(2)
    C17 0.070(3) 0.048(3) 0.055(3) 0.000(3) 0.014(3) 0.005(2)
    C18 0.079(4) 0.058(4) 0.065(3) 0.006(4) -0.003(3) 0.020(3)
    C21 0.068(3) 0.050(3) 0.059(3) 0.004(3) 0.025(3) 0.004(3)
    C20 0.085(4) 0.058(4) 0.082(4) 0.021(3) 0.046(3) 0.004(3)
    C22 0.107(6) 0.104(6) 0.135(6) 0.053(5) 0.021(5) 0.038(5)
_geom_special_details
;
All e.s.d.'s (except the e.s.d. in the dihedral angle between two l.s. planes)
are estimated using the full covariance matrix. The cell e.s.d.'s are taken
into account individually in the estimation of e.s.d.'s in distances, angles
and torsion angles; correlations between e.s.d.'s in cell parameters are only
used when they are defined by crystal symmetry. An approximate (isotropic)
treatment of cell e.s.d.'s is used for estimating e.s.d.'s involving l.s.
planes.
;
loop_
    _geom_bond_atom_site_label_1
    _geom_bond_atom_site_label_2
    _geom_bond_site_symmetry_2
    _geom_bond_distance
    _geom_bond_publ_flag
    Se2 C14 . 1.843(4) ?
    Se2 N4 . 1.886(5) ?
    Se1A C2A . 1.8585(10) ?
    Se1A N1A . 1.8605(11) ?
    N1A N2A . 1.2601(10) ?
    N2A C1A . 1.3790(10) ?
    C1A C2A . 1.3688(10) ?
    C1A C6A . 1.5387(10) ?
    C2A C3A . 1.5385(10) ?
    C3A C4A . 1.5394(10) ?
    C3A H3A1 . 0.9700 ?
    C3A H3A2 . 0.9700 ?
    C4A C5A . 1.5396(10) ?
    C4A H4A1 . 0.9700 ?
    C4A H4A2 . 0.9700 ?
    C5A C6A . 1.5394(10) ?
    C5A H5A1 . 0.9700 ?
    C5A H5A2 . 0.9700 ?
    C6A C7 . 1.523(11) ?
    C6A H6A . 0.9800 ?
    Se1B C2B . 1.8597(11) ?
    Se1B N1B . 1.8602(11) ?
    N1B N2B . 1.2600(10) ?
    N2B C1B . 1.3798(10) ?
    C1B C2B . 1.3698(10) ?
    C1B C6B . 1.5397(10) ?
    C2B C3B . 1.5398(11) ?
    C3B C4B . 1.5399(10) ?
    C3B H3B1 . 0.9700 ?
    C3B H3B2 . 0.9700 ?
    C4B C5B . 1.5398(10) ?
    C4B H4B1 . 0.9700 ?
    C4B H4B2 . 0.9700 ?
    C5B C6B . 1.5398(11) ?
    C5B H5B1 . 0.9700 ?
    C5B H5B2 . 0.9700 ?
    C6B C7 . 1.66(4) ?
    C6B H6B . 0.9800 ?
    C7 C14 . 1.510(6) ?
    C7 C8 . 1.526(6) ?
    C7 H7 . 0.9800 ?
    Cl1 C11 . 1.753(5) ?
    N3 N4 . 1.270(6) ?
    N3 C15 . 1.390(6) ?
    C8 C9 . 1.375(6) ?
    C8 C13 . 1.386(6) ?
    C14 C15 . 1.363(6) ?
    C15 C16 . 1.482(6) ?
    C12 C11 . 1.371(7) ?
    C12 C13 . 1.372(6) ?
    C12 H12 . 0.9300 ?
    C16 C21 . 1.381(6) ?
    C16 C17 . 1.385(6) ?
    C19 C20 . 1.377(8) ?
    C19 C18 . 1.387(8) ?
    C19 C22 . 1.506(8) ?
    C9 C10 . 1.360(7) ?
    C9 H9 . 0.9300 ?
    C11 C10 . 1.364(7) ?
    C10 H10 . 0.9300 ?
    C13 H13 . 0.9300 ?
    C17 C18 . 1.377(7) ?
    C17 H17 . 0.9300 ?
    C18 H18 . 0.9300 ?
    C21 C20 . 1.373(7) ?
    C21 H21 . 0.9300 ?
    C20 H20 . 0.9300 ?
    C22 H22A . 0.9600 ?
    C22 H22B . 0.9600 ?
    C22 H22C . 0.9600 ?
loop_
    _geom_angle_atom_site_label_1
    _geom_angle_atom_site_label_2
    _geom_angle_atom_site_label_3
    _geom_angle_site_symmetry_1
    _geom_angle_site_symmetry_3
    _geom_angle
    _geom_angle_publ_flag
    C14 Se2 N4 . . 86.7(2) ?
    C2A Se1A N1A . . 86.59(18) ?
    N2A N1A Se1A . . 113.4(3) ?
    N1A N2A C1A . . 114.7(4) ?
    C2A C1A N2A . . 118.1(4) ?
    C2A C1A C6A . . 121.0(4) ?
    N2A C1A C6A . . 120.9(4) ?
    C1A C2A C3A . . 127.9(3) ?
    C1A C2A Se1A . . 107.2(3) ?
    C3A C2A Se1A . . 124.6(3) ?
    C2A C3A C4A . . 108.3(3) ?
    C2A C3A H3A1 . . 110.0 ?
    C4A C3A H3A1 . . 110.0 ?
    C2A C3A H3A2 . . 110.0 ?
    C4A C3A H3A2 . . 110.0 ?
    H3A1 C3A H3A2 . . 108.4 ?
    C3A C4A C5A . . 113.9(5) ?
    C3A C4A H4A1 . . 108.8 ?
    C5A C4A H4A1 . . 108.8 ?
    C3A C4A H4A2 . . 108.8 ?
    C5A C4A H4A2 . . 108.8 ?
    H4A1 C4A H4A2 . . 107.7 ?
    C6A C5A C4A . . 111.2(5) ?
    C6A C5A H5A1 . . 109.4 ?
    C4A C5A H5A1 . . 109.4 ?
    C6A C5A H5A2 . . 109.4 ?
    C4A C5A H5A2 . . 109.4 ?
    H5A1 C5A H5A2 . . 108.0 ?
    C7 C6A C1A . . 111.1(8) ?
    C7 C6A C5A . . 113.9(7) ?
    C1A C6A C5A . . 105.8(5) ?
    C7 C6A H6A . . 108.7 ?
    C1A C6A H6A . . 108.7 ?
    C5A C6A H6A . . 108.7 ?
    C2B Se1B N1B . . 88.3(7) ?
    N2B N1B Se1B . . 110.4(11) ?
    N1B N2B C1B . . 117.5(14) ?
    C2B C1B N2B . . 117.3(12) ?
    C2B C1B C6B . . 120.3(12) ?
    N2B C1B C6B . . 122.3(14) ?
    C1B C2B C3B . . 121.5(15) ?
    C1B C2B Se1B . . 106.1(9) ?
    C3B C2B Se1B . . 125.5(11) ?
    C2B C3B C4B . . 106.9(12) ?
    C2B C3B H3B1 . . 110.3 ?
    C4B C3B H3B1 . . 110.3 ?
    C2B C3B H3B2 . . 110.3 ?
    C4B C3B H3B2 . . 110.3 ?
    H3B1 C3B H3B2 . . 108.6 ?
    C5B C4B C3B . . 106.3(15) ?
    C5B C4B H4B1 . . 110.5 ?
    C3B C4B H4B1 . . 110.5 ?
    C5B C4B H4B2 . . 110.5 ?
    C3B C4B H4B2 . . 110.5 ?
    H4B1 C4B H4B2 . . 108.7 ?
    C6B C5B C4B . . 112.9(16) ?
    C6B C5B H5B1 . . 109.0 ?
    C4B C5B H5B1 . . 109.0 ?
    C6B C5B H5B2 . . 109.0 ?
    C4B C5B H5B2 . . 109.0 ?
    H5B1 C5B H5B2 . . 107.8 ?
    C1B C6B C5B . . 114.0(14) ?
    C1B C6B C7 . . 102(3) ?
    C5B C6B C7 . . 109(3) ?
    C1B C6B H6B . . 110.6 ?
    C5B C6B H6B . . 110.6 ?
    C7 C6B H6B . . 110.6 ?
    C14 C7 C6A . . 113.4(4) ?
    C14 C7 C8 . . 110.6(3) ?
    C6A C7 C8 . . 112.3(4) ?
    C14 C7 C6B . . 117.2(8) ?
    C8 C7 C6B . . 110.1(7) ?
    C14 C7 H7 . . 106.7 ?
    C6A C7 H7 . . 106.7 ?
    C8 C7 H7 . . 106.7 ?
    C6B C7 H7 . . 104.9 ?
    N4 N3 C15 . . 117.2(4) ?
    C9 C8 C13 . . 117.4(4) ?
    C9 C8 C7 . . 119.3(4) ?
    C13 C8 C7 . . 123.3(4) ?
    C15 C14 C7 . . 125.3(4) ?
    C15 C14 Se2 . . 109.5(3) ?
    C7 C14 Se2 . . 124.9(3) ?
    C14 C15 N3 . . 115.6(4) ?
    C14 C15 C16 . . 127.1(4) ?
    N3 C15 C16 . . 117.4(4) ?
    N3 N4 Se2 . . 111.0(3) ?
    C11 C12 C13 . . 118.6(5) ?
    C11 C12 H12 . . 120.7 ?
    C13 C12 H12 . . 120.7 ?
    C21 C16 C17 . . 117.7(5) ?
    C21 C16 C15 . . 120.7(4) ?
    C17 C16 C15 . . 121.6(4) ?
    C20 C19 C18 . . 117.2(5) ?
    C20 C19 C22 . . 121.8(6) ?
    C18 C19 C22 . . 121.0(6) ?
    C10 C9 C8 . . 122.6(5) ?
    C10 C9 H9 . . 118.7 ?
    C8 C9 H9 . . 118.7 ?
    C10 C11 C12 . . 121.7(5) ?
    C10 C11 Cl1 . . 119.2(4) ?
    C12 C11 Cl1 . . 119.0(5) ?
    C9 C10 C11 . . 118.4(5) ?
    C9 C10 H10 . . 120.8 ?
    C11 C10 H10 . . 120.8 ?
    C12 C13 C8 . . 121.2(4) ?
    C12 C13 H13 . . 119.4 ?
    C8 C13 H13 . . 119.4 ?
    C18 C17 C16 . . 121.3(5) ?
    C18 C17 H17 . . 119.4 ?
    C16 C17 H17 . . 119.4 ?
    C17 C18 C19 . . 121.0(5) ?
    C17 C18 H18 . . 119.5 ?
    C19 C18 H18 . . 119.5 ?
    C20 C21 C16 . . 120.6(5) ?
    C20 C21 H21 . . 119.7 ?
    C16 C21 H21 . . 119.7 ?
    C21 C20 C19 . . 122.2(5) ?
    C21 C20 H20 . . 118.9 ?
    C19 C20 H20 . . 118.9 ?
    C19 C22 H22A . . 109.5 ?
    C19 C22 H22B . . 109.5 ?
    H22A C22 H22B . . 109.5 ?
    C19 C22 H22C . . 109.5 ?
    H22A C22 H22C . . 109.5 ?
    H22B C22 H22C . . 109.5 ?
loop_
    _geom_torsion_atom_site_label_1
    _geom_torsion_atom_site_label_2
    _geom_torsion_atom_site_label_3
    _geom_torsion_atom_site_label_4
    _geom_torsion_site_symmetry_1
    _geom_torsion_site_symmetry_2
    _geom_torsion_site_symmetry_3
    _geom_torsion_site_symmetry_4
    _geom_torsion
    _geom_torsion_publ_flag
    C2A Se1A N1A N2A . . . . -2.8(7) ?
    Se1A N1A N2A C1A . . . . 1.9(13) ?
    N1A N2A C1A C2A . . . . 0.5(17) ?
    N1A N2A C1A C6A . . . . -179.9(10) ?
    N2A C1A C2A C3A . . . . -175.9(10) ?
    C6A C1A C2A C3A . . . . 4.5(16) ?
    N2A C1A C2A Se1A . . . . -2.6(14) ?
    C6A C1A C2A Se1A . . . . 177.8(9) ?
    N1A Se1A C2A C1A . . . . 2.8(7) ?
    N1A Se1A C2A C3A . . . . 176.3(7) ?
    C1A C2A C3A C4A . . . . -3.4(12) ?
    Se1A C2A C3A C4A . . . . -175.6(5) ?
    C2A C3A C4A C5A . . . . -29.7(8) ?
    C3A C4A C5A C6A . . . . 64.0(7) ?
    C2A C1A C6A C7 . . . . -97.8(10) ?
    N2A C1A C6A C7 . . . . 82.7(14) ?
    C2A C1A C6A C5A . . . . 26.3(14) ?
    N2A C1A C6A C5A . . . . -153.3(12) ?
    C4A C5A C6A C7 . . . . 64.0(7) ?
    C4A C5A C6A C1A . . . . -58.3(10) ?
    C2B Se1B N1B N2B . . . . 5(3) ?
    Se1B N1B N2B C1B . . . . -2(5) ?
    N1B N2B C1B C2B . . . . -3(7) ?
    N1B N2B C1B C6B . . . . 174(4) ?
    N2B C1B C2B C3B . . . . 158(4) ?
    C6B C1B C2B C3B . . . . -18(6) ?
    N2B C1B C2B Se1B . . . . 6(5) ?
    C6B C1B C2B Se1B . . . . -170(4) ?
    N1B Se1B C2B C1B . . . . -6(3) ?
    N1B Se1B C2B C3B . . . . -157(3) ?
    C1B C2B C3B C4B . . . . 45(4) ?
    Se1B C2B C3B C4B . . . . -169(2) ?
    C2B C3B C4B C5B . . . . -64(2) ?
    C3B C4B C5B C6B . . . . 63(3) ?
    C2B C1B C6B C5B . . . . 12(6) ?
    N2B C1B C6B C5B . . . . -164(5) ?
    C2B C1B C6B C7 . . . . -105(4) ?
    N2B C1B C6B C7 . . . . 79(5) ?
    C4B C5B C6B C1B . . . . -36(5) ?
    C4B C5B C6B C7 . . . . 77(2) ?
    C1A C6A C7 C14 . . . . -65.9(6) ?
    C5A C6A C7 C14 . . . . 174.8(4) ?
    C1A C6A C7 C8 . . . . 167.9(4) ?
    C5A C6A C7 C8 . . . . 48.6(7) ?
    C1A C6A C7 C6B . . . . 112(16) ?
    C5A C6A C7 C6B . . . . -7(16) ?
    C1B C6B C7 C14 . . . . -54.9(18) ?
    C5B C6B C7 C14 . . . . -175.7(10) ?
    C1B C6B C7 C6A . . . . -57(15) ?
    C5B C6B C7 C6A . . . . -177(17) ?
    C1B C6B C7 C8 . . . . 177.6(12) ?
    C5B C6B C7 C8 . . . . 56.9(16) ?
    C14 C7 C8 C9 . . . . 109.2(4) ?
    C6A C7 C8 C9 . . . . -123.1(5) ?
    C6B C7 C8 C9 . . . . -119.7(11) ?
    C14 C7 C8 C13 . . . . -71.1(5) ?
    C6A C7 C8 C13 . . . . 56.7(6) ?
    C6B C7 C8 C13 . . . . 60.0(12) ?
    C6A C7 C14 C15 . . . . 127.4(5) ?
    C8 C7 C14 C15 . . . . -105.5(5) ?
    C6B C7 C14 C15 . . . . 127.3(10) ?
    C6A C7 C14 Se2 . . . . -59.8(5) ?
    C8 C7 C14 Se2 . . . . 67.3(4) ?
    C6B C7 C14 Se2 . . . . -59.9(10) ?
    N4 Se2 C14 C15 . . . . 1.2(3) ?
    N4 Se2 C14 C7 . . . . -172.6(4) ?
    C7 C14 C15 N3 . . . . 172.5(4) ?
    Se2 C14 C15 N3 . . . . -1.2(5) ?
    C7 C14 C15 C16 . . . . -6.5(7) ?
    Se2 C14 C15 C16 . . . . 179.8(3) ?
    N4 N3 C15 C14 . . . . 0.5(6) ?
    N4 N3 C15 C16 . . . . 179.6(4) ?
    C15 N3 N4 Se2 . . . . 0.5(5) ?
    C14 Se2 N4 N3 . . . . -1.0(4) ?
    C14 C15 C16 C21 . . . . 125.1(5) ?
    N3 C15 C16 C21 . . . . -53.8(6) ?
    C14 C15 C16 C17 . . . . -55.1(7) ?
    N3 C15 C16 C17 . . . . 126.0(5) ?
    C13 C8 C9 C10 . . . . -0.2(7) ?
    C7 C8 C9 C10 . . . . 179.5(4) ?
    C13 C12 C11 C10 . . . . 0.1(8) ?
    C13 C12 C11 Cl1 . . . . 179.0(4) ?
    C8 C9 C10 C11 . . . . 0.5(7) ?
    C12 C11 C10 C9 . . . . -0.4(8) ?
    Cl1 C11 C10 C9 . . . . -179.3(4) ?
    C11 C12 C13 C8 . . . . 0.1(7) ?
    C9 C8 C13 C12 . . . . -0.1(7) ?
    C7 C8 C13 C12 . . . . -179.8(4) ?
    C21 C16 C17 C18 . . . . -2.6(7) ?
    C15 C16 C17 C18 . . . . 177.6(5) ?
    C16 C17 C18 C19 . . . . 0.8(9) ?
    C20 C19 C18 C17 . . . . 1.1(9) ?
    C22 C19 C18 C17 . . . . -178.6(6) ?
    C17 C16 C21 C20 . . . . 2.6(8) ?
    C15 C16 C21 C20 . . . . -177.6(5) ?
    C16 C21 C20 C19 . . . . -0.8(9) ?
    C18 C19 C20 C21 . . . . -1.1(9) ?
    C22 C19 C20 C21 . . . . 178.6(6) ?
loop_
    _geom_hbond_atom_site_label_D
    _geom_hbond_atom_site_label_H
    _geom_hbond_atom_site_label_A
    _geom_hbond_site_symmetry_A
    _geom_hbond_distance_DH
    _geom_hbond_distance_HA
    _geom_hbond_distance_DA
    _geom_hbond_angle_DHA
    C6A H6A N2A 3_755 0.98 2.57 3.517(16) 164
    C10 H10 N4 1_455 0.93 2.61 3.467(7) 153
    C12 H12 N3 2_745 0.93 2.61 3.470(7) 153
data_global
_journal_date_recd_electronic     2011-04-05
_journal_date_accepted     2011-05-09
_journal_name_full     'Acta Crystallographica, Section E'
_journal_year     2011
_journal_volume     67
_journal_issue      6
_journal_page_first     o1421
_journal_page_last     o1422
_journal_paper_category     QO
_journal_coeditor_code     LH5230
_publ_contact_author_name     'Dr.J. Jeyakanthan'
_publ_contact_author_address
;
Department of Bioinformatics
Alagappa University
Karaikudi - 630 003, India
;
_publ_contact_author_email     jjkanthan@gmail.com
_publ_contact_author_fax     '+91 4565 225202 '
_publ_contact_author_phone     '+91 4565 230725 '
_publ_section_title
;\
4-{(4-Chlorophenyl)[4-(4-methylphenyl)-1,2,3-selenadiazol-5-yl]methyl}-4,5,6,7-\
tetrahydro-1,2,3-benzoselenadiazole
;
loop_
    _publ_author_name
    _publ_author_footnote
    _publ_author_address
    'Muthukumaran, J.' ?
;     Centre for Bioinformatics
      School of Life Sciences
      Pondicherry University
      Puducherry 605 014
      India
;
    'Nishandhini, M.' ?
;
Department of Bioinformatics
Alagappa University
Karaikudi 630 003
India
;
    'Chitra, S.' ?
;
Department of Industrial Chemistry
Alagappa University
Karaikudi 630 003
India
;
    'Muthusubramanian, S.' ?
;
Department of Organic Chemistry
Madurai Kamaraj University
Madurai 625 021
India
;
    'Manisankar, P.' ?
;
Department of Industrial Chemistry
Alagappa University
Karaikudi 630 003
India
;
    'Suman Bhattacharya' ?
;
Department of Chemistry
Pondicherry University
Puducherry 605 014
India
;
    'Krishna, R.'
;
      Additional correspondence author, e-mail: krishstrucbio@gmail.com.
;
;     Centre for Bioinformatics
      School of Life Sciences
      Pondicherry University
      Puducherry 605 014
      India
;
    'Jeyakanthan, J.' ?
;
Department of Bioinformatics
Alagappa University
Karaikudi 630 003
India
;
_publ_section_synopsis     .
