# Supplementary material for: 4-{(4-Chloro­phen­yl)[4-(4-methyl­phen­yl)-1,2,3-selenadiazol-5-yl]meth­yl}-4,5,6,7-tetra­hydro-1,2,3-benzoselenadiazole
Source: Acta Crystallogr Sect E Struct Rep Online. 2011 May 14;67(Pt 6):o1421–2. doi: 10.1107/S160053681101751X (PMC3120601; doi:10.1107/S160053681101751X)
Supplement: Supplementary file 2 [file e-67-o1421-Isup2.hkl]

# 
# h,k,l, Fc-squared, Fo-squared, sigma(Fo-squared) and status flag 
# 
data_I
_shelx_title ' ' 
_shelx_refln_list_code          4 
_shelx_F_calc_maximum      354.16 
_exptl_crystal_F_000      1056.00 
_reflns_d_resolution_high  0.8410 
 
loop_ 
 _symmetry_equiv_pos_as_xyz 
 'x, y, z' 
 '-x, y+1/2, -z+1/2' 
 '-x, -y, -z' 
 'x, -y-1/2, z-1/2' 
 
_cell_length_a     9.7226 
_cell_length_b    12.9694 
_cell_length_c    17.6897 
_cell_angle_alpha  90.000 
_cell_angle_beta  100.959 
_cell_angle_gamma  90.000 
 
_shelx_F_squared_multiplier     1.000 
 
loop_ 
 _refln_index_h 
 _refln_index_k 
 _refln_index_l 
 _refln_F_squared_calc 
 _refln_F_squared_meas 
 _refln_F_squared_sigma 
 _refln_observed_status 
   2   0   0     6359.54     5598.30    119.41 o 
   3   0   0    11100.63    11346.23    211.58 o 
   4   0   0     9053.00     9210.39    227.09 o 
   5   0   0     8716.91     8302.33    240.82 o 
   6   0   0     4855.71     4028.03    182.62 o 
   7   0   0      895.87      721.56     57.94 o 
   8   0   0       75.04       41.33     33.51 o 
   9   0   0     1651.62     1545.03    210.45 o 
  10   0   0      746.98      573.22     87.83 o 
  11   0   0      507.86      486.70     63.74 o 
   2   1   0      104.15       97.25     14.31 o 
   3   1   0     2313.27     2416.04     56.30 o 
   4   1   0      596.55      649.12     28.65 o 
   5   1   0        0.78       -1.88     11.10 o 
   6   1   0       12.02       12.76     11.71 o 
   7   1   0        2.31       -0.79      9.10 o 
   8   1   0      503.53      502.93     42.30 o 
   9   1   0      243.50      204.03     25.17 o 
  10   1   0        8.12        9.24     15.24 o 
  11   1   0        0.02        7.23     26.13 o 
   0   2   0     4215.26     4720.72     78.22 o 
   1   2   0    25426.64    25951.50    139.49 o 
   2   2   0     4264.98     4197.11     61.42 o 
   3   2   0      663.00      761.07     26.47 o 
   4   2   0     3720.58     4030.18    111.11 o 
   5   2   0       75.34       71.93     16.81 o 
   6   2   0       97.44       83.75     16.35 o 
   7   2   0       66.92       60.47     15.13 o 
   8   2   0      175.24      182.02     26.17 o 
   9   2   0        1.98       19.01     10.51 o 
  10   2   0       72.58       52.95     16.23 o 
  11   2   0        3.50      -13.13     14.67 o 
   1   3   0     1037.65      957.23     26.09 o 
   2   3   0    10909.93    11089.39    113.31 o 
   3   3   0    14634.52    14049.91    122.04 o 
   4   3   0     4891.07     4746.17     86.22 o 
   5   3   0      641.70      632.74     34.97 o 
   6   3   0      472.61      480.19     37.08 o 
   7   3   0     1264.43     1299.14     52.79 o 
   8   3   0     1257.09     1360.80     60.33 o 
   9   3   0       45.29       32.91     10.70 o 
  10   3   0       66.10       89.54     32.14 o 
  11   3   0       67.45       62.33     22.48 o 
   0   4   0     1670.21     1754.80    257.46 o 
   1   4   0     2653.37     3164.02     58.98 o 
   2   4   0      860.89      889.73     29.69 o 
   3   4   0        9.65        3.33      5.09 o 
   4   4   0     1833.56     1992.16     86.43 o 
   5   4   0      881.46      831.69     40.91 o 
   6   4   0     1908.30     1641.29     63.00 o 
   7   4   0       28.41       20.97     15.17 o 
   8   4   0        0.34       -6.57      6.57 o 
   9   4   0       58.10       52.35     25.16 o 
  10   4   0      211.93      246.15     56.11 o 
   1   5   0     1598.31     1691.74     41.33 o 
   2   5   0    10177.92    10115.95    225.30 o 
   3   5   0     9043.59    10169.13    115.67 o 
   4   5   0     9706.27     9939.71    164.21 o 
   5   5   0      443.93      375.13     37.37 o 
   6   5   0      530.05      548.55     51.35 o 
   7   5   0     2058.70     2190.80    133.58 o 
   8   5   0      321.30      365.65     34.08 o 
   9   5   0       82.96       94.89     38.57 o 
  10   5   0      276.33      268.03     50.63 o 
   0   6   0      343.44      372.31     57.43 o 
   1   6   0     2396.08     2217.86     66.98 o 
   2   6   0       10.69        5.21     38.18 o 
   3   6   0      749.39      862.24     43.29 o 
   4   6   0      688.86      633.75     36.54 o 
   5   6   0      332.39      244.56     29.46 o 
   6   6   0     1018.57      995.35    124.09 o 
   7   6   0      102.10      158.98     59.81 o 
   8   6   0       93.21       53.10     37.64 o 
   9   6   0        0.31       11.33     33.31 o 
  10   6   0        3.16       -8.39     17.44 o 
   1   7   0      832.45      760.17     40.26 o 
   2   7   0       87.58       64.48     28.91 o 
   3   7   0       29.92        9.44     32.19 o 
   4   7   0      284.28      323.75     26.87 o 
   5   7   0       25.44       36.20     35.63 o 
   6   7   0      564.31      644.45    103.70 o 
   7   7   0      293.61      383.64     85.12 o 
   8   7   0      446.39      630.29    112.75 o 
   9   7   0      371.26      370.51    107.27 o 
  10   7   0       55.38       32.97     45.29 o 
   0   8   0     2273.67     2432.75     85.39 o 
   1   8   0     2838.61     3372.43     87.51 o 
   2   8   0      243.20      225.45     52.60 o 
   3   8   0      507.38      466.27     42.89 o 
   4   8   0     1852.29     1977.64     76.92 o 
   5   8   0     4220.83     4262.28    266.97 o 
   6   8   0     1337.37     1242.09    158.08 o 
   7   8   0      148.95      146.81     54.52 o 
   8   8   0       13.08      -14.93     46.66 o 
   9   8   0      222.43      151.93     67.94 o 
   1   9   0        4.13       19.18     12.73 o 
   2   9   0      145.89      184.82     61.68 o 
   3   9   0      798.78      922.58    123.96 o 
   4   9   0       12.53       -2.02     24.49 o 
   5   9   0        4.60      -31.87     39.52 o 
   6   9   0       33.43       55.91     33.70 o 
   7   9   0        1.98       22.16     22.13 o 
   8   9   0       78.54      116.79     46.70 o 
   9   9   0       15.19        8.83     22.85 o 
   0  10   0      107.22       88.82     20.62 o 
   1  10   0      918.96      910.65     83.97 o 
   2  10   0      411.41      349.98     77.88 o 
   3  10   0      152.55      155.77     61.81 o 
   4  10   0       48.11       45.80     35.14 o 
   5  10   0       48.27      -14.68     29.01 o 
   6  10   0       87.50       91.38     25.66 o 
   7  10   0      125.74      145.85     64.09 o 
   8  10   0       47.03       66.40     52.68 o 
   1  11   0        7.93       -4.73     19.51 o 
   2  11   0      199.09      275.84     79.64 o 
   3  11   0      626.64      705.70    129.33 o 
   4  11   0       11.20       20.63     20.63 o 
   5  11   0        9.79        2.61     31.76 o 
   6  11   0      112.60      154.27     69.14 o 
   7  11   0       85.98       34.67     32.19 o 
   0  12   0      711.05      859.87    129.52 o 
   1  12   0      640.45      705.52     85.20 o 
   2  12   0      502.70      556.47    122.06 o 
   3  12   0       56.63       70.80     53.31 o 
   4  12   0      130.75      236.54     85.17 o 
   5  12   0      718.71      766.94    148.85 o 
   6  12   0      420.05      477.10    112.41 o 
   7  12   0        2.37      -52.87     52.87 o 
   1  13   0      114.98      117.42     42.79 o 
   2  13   0      110.53      119.68     55.16 o 
   3  13   0        0.61       11.11     36.66 o 
   4  13   0       55.48       63.77     48.86 o 
   5  13   0       68.89      100.23     70.22 o 
   6  13   0       12.58       -3.70     42.36 o 
   0  14   0       21.65       20.86     34.36 o 
   1  14   0        3.60       28.30     39.52 o 
   2  14   0        2.59      -64.25     64.25 o 
   3  14   0        1.88      -34.38     34.38 o 
   4  14   0       16.17       18.48     27.31 o 
   1  15   0      150.94      137.33     60.20 o 
   2  15   0      523.95      665.31    142.98 o 
 -11   1   1      207.72      137.96     73.96 o 
 -10   1   1       27.04        3.74     13.13 o 
  -9   1   1      106.99       89.27     18.53 o 
  -8   1   1     2228.38     2009.86     85.12 o 
  -7   1   1      600.79      509.49     39.05 o 
  -6   1   1     1797.65     1528.49    109.96 o 
  -5   1   1        6.19       13.00     11.10 o 
  -4   1   1       77.76       96.13     15.14 o 
  -3   1   1    22557.79    22158.21    692.95 o 
  -2   1   1    16017.81    16297.64    363.14 o 
  -1   1   1     2898.63     3190.51     76.45 o 
   1   1   1      177.43      131.45      7.88 o 
   2   1   1     5852.01     6387.31     87.87 o 
   3   1   1     5581.67     5797.63     89.64 o 
   4   1   1     2323.83     2439.70     60.98 o 
   5   1   1      613.39      453.68     31.28 o 
   6   1   1      107.14      105.49     16.52 o 
   7   1   1      221.32      228.56     26.28 o 
   8   1   1     1079.50     1044.34     53.45 o 
   9   1   1      207.79      230.97     26.31 o 
  10   1   1      336.40      364.98     37.09 o 
  11   1   1        0.24       -8.69     13.54 o 
 -11   2   1      277.60      227.61     44.65 o 
 -10   2   1      221.05      235.84     45.25 o 
  -9   2   1      543.19      604.26     48.26 o 
  -8   2   1       94.52      127.69     22.75 o 
  -7   2   1       15.33       30.40     11.04 o 
  -6   2   1      885.45      825.71     45.85 o 
  -5   2   1     3391.94     3074.53    244.59 o 
  -4   2   1     6406.87     5472.20    344.51 o 
  -3   2   1    13051.58    13618.10    197.52 o 
  -2   2   1     6753.81     6658.47     96.13 o 
  -1   2   1     5481.66     5538.35     62.08 o 
   0   2   1     6815.43     6464.19     75.40 o 
   1   2   1    15657.53    15940.29    147.80 o 
   2   2   1    10088.58    10778.12     79.23 o 
   3   2   1      522.53      515.58     19.52 o 
   4   2   1     3632.31     4075.71     83.93 o 
   5   2   1     1291.67     1238.62     64.60 o 
   6   2   1     3582.00     3676.47     98.54 o 
   7   2   1     1954.44     2125.67     82.08 o 
   8   2   1      694.28      772.48     52.85 o 
   9   2   1       26.53        7.83     11.40 o 
  10   2   1       75.69       68.35     18.17 o 
  11   2   1      318.66      410.32     50.04 o 
 -11   3   1       33.02       33.20     16.73 o 
 -10   3   1      337.96      324.58     54.86 o 
  -9   3   1      507.02      492.24     36.17 o 
  -8   3   1      411.82      412.60     34.40 o 
  -7   3   1     3214.88     3035.91     91.76 o 
  -6   3   1     1200.99     1115.33     60.22 o 
  -5   3   1      424.63      450.71     28.41 o 
  -4   3   1     2457.54     2343.09     57.82 o 
  -3   3   1      468.30      586.92     26.20 o 
  -2   3   1    10211.83    10650.13    109.70 o 
  -1   3   1    15072.88    16359.96     97.77 o 
   0   3   1    30581.57    30251.71    172.44 o 
   1   3   1       41.32       72.36      9.50 o 
   2   3   1      719.96      904.64     29.92 o 
   3   3   1     5761.02     6184.36     84.88 o 
   4   3   1     2661.34     2680.66     57.11 o 
   5   3   1      195.24      258.07     22.34 o 
   6   3   1      676.26      574.17     36.56 o 
   7   3   1      630.86      630.81     36.06 o 
   8   3   1      335.60      341.49     27.80 o 
   9   3   1      544.65      599.02     48.78 o 
  10   3   1        1.06      -18.21     18.21 o 
  11   3   1       71.07       60.23     34.49 o 
 -11   4   1        8.43      -17.54     21.44 o 
 -10   4   1       16.88        8.15     24.93 o 
  -9   4   1      276.00      302.49     37.26 o 
  -8   4   1       16.17       16.65     11.02 o 
  -7   4   1      185.50      170.89     20.14 o 
  -6   4   1       86.08       65.58     12.82 o 
  -5   4   1       18.54       15.53      9.50 o 
  -4   4   1      336.05      362.68     38.55 o 
  -3   4   1     5288.36     5172.68     77.75 o 
  -2   4   1       59.81       36.61      5.97 o 
  -1   4   1      258.07      289.12     15.30 o 
   0   4   1    19061.75    19191.67    157.03 o 
   1   4   1     5587.71     5818.66     61.69 o 
   2   4   1     3583.65     3579.89     99.29 o 
   3   4   1      721.75      731.69     42.32 o 
   4   4   1      107.05      171.80     22.55 o 
   5   4   1      586.61      649.68     37.40 o 
   6   4   1      327.20      381.81     31.18 o 
   7   4   1       58.88       65.91     11.99 o 
   8   4   1        5.98        3.93      7.10 o 
   9   4   1       39.92       33.58     14.75 o 
  10   4   1        7.21       30.54     24.46 o 
 -10   5   1       34.31       51.07     72.76 o 
  -9   5   1       25.06       44.57     18.33 o 
  -8   5   1      155.79      151.74     29.10 o 
  -7   5   1      138.78      146.03     31.47 o 
  -6   5   1        3.62        7.74     11.45 o 
  -5   5   1      283.99      241.87     34.03 o 
  -4   5   1     1674.57     1508.43     53.90 o 
  -3   5   1      144.51      243.06     31.61 o 
  -2   5   1      955.87      893.48     41.99 o 
  -1   5   1      559.55      670.05     25.17 o 
   0   5   1        2.00       -2.16      5.19 o 
   1   5   1      502.74      567.77     35.47 o 
   2   5   1      448.94      480.84     24.94 o 
   3   5   1     1120.18     1112.80     52.79 o 
   4   5   1     1016.49     1098.42     57.35 o 
   5   5   1      345.37      260.54     29.94 o 
   6   5   1      165.91      150.98     54.66 o 
   7   5   1      210.64      223.95     33.41 o 
   8   5   1      265.06      250.69     37.52 o 
   9   5   1      714.09      723.12     76.27 o 
  10   5   1      320.48      374.74     56.62 o 
 -10   6   1      522.87      689.16     81.59 o 
  -9   6   1      466.28      525.79     62.76 o 
  -8   6   1     1068.32     1133.06     92.24 o 
  -7   6   1       27.62       31.67     16.69 o 
  -6   6   1     1349.05     1382.33    126.66 o 
  -5   6   1     5937.91     5627.25    489.89 o 
  -4   6   1    10648.67    10211.18    632.55 o 
  -3   6   1     3019.82     3349.19    109.66 o 
  -2   6   1      637.43      576.37     41.25 o 
  -1   6   1     6447.34     6594.44    139.18 o 
   0   6   1     6917.94     6599.05    102.03 o 
   1   6   1    31823.73    32127.94    368.87 o 
   2   6   1     5541.55     5442.08    392.15 o 
   3   6   1     1954.67     1942.18     68.69 o 
   4   6   1     1053.79      892.06     55.15 o 
   5   6   1     3561.09     3552.25    113.88 o 
   6   6   1     2102.19     1788.87    191.16 o 
   7   6   1      530.36      771.77    113.36 o 
   8   6   1       49.06       85.12     39.36 o 
   9   6   1       84.12       77.46     32.92 o 
  10   6   1      268.62      311.97     55.18 o 
 -10   7   1       72.90      138.60     64.10 o 
  -9   7   1        4.58       31.38     43.77 o 
  -8   7   1        1.29      -27.67     27.67 o 
  -7   7   1        2.00       10.53     29.48 o 
  -6   7   1       66.82      -12.95     35.24 o 
  -5   7   1       18.66       18.54     10.91 o 
  -4   7   1        5.00        6.51      8.83 o 
  -3   7   1       32.13       26.56     13.73 o 
  -2   7   1       87.07       21.83     13.28 o 
  -1   7   1       26.47        2.71      9.51 o 
   0   7   1      424.64      433.76     26.45 o 
   1   7   1      585.88      895.17     66.73 o 
   2   7   1       99.21       73.57     12.91 o 
   3   7   1      400.40      521.93     41.34 o 
   4   7   1       26.50        8.64     11.45 o 
   5   7   1       47.65       55.85     16.59 o 
   6   7   1       19.77       46.51     22.55 o 
   7   7   1      718.35      659.06    118.32 o 
   8   7   1      240.17      198.69     70.71 o 
   9   7   1      135.34      106.02     59.83 o 
  -9   8   1        3.48      -50.14     50.43 o 
  -8   8   1        5.06      -27.80     38.44 o 
  -7   8   1       66.51       -4.34     36.89 o 
  -6   8   1       28.55       43.96     29.15 o 
  -5   8   1      474.43      425.13     88.37 o 
  -4   8   1        6.74        8.52     21.01 o 
  -3   8   1      383.71      345.43     42.99 o 
  -2   8   1        3.92        6.19     20.06 o 
  -1   8   1      274.97      245.91     25.69 o 
   0   8   1     1493.28     1643.15     49.46 o 
   1   8   1      102.97      108.27     29.28 o 
   2   8   1      568.14      549.10     90.90 o 
   3   8   1      449.60      445.44     55.40 o 
   4   8   1       10.86        2.82     13.13 o 
   5   8   1      250.83      245.19     72.90 o 
   6   8   1       43.61       36.30     30.74 o 
   7   8   1       23.01       11.18     24.48 o 
   8   8   1      252.42      329.64     86.84 o 
   9   8   1      113.21      180.50     73.45 o 
  -9   9   1       70.87      115.94     55.30 o 
  -8   9   1      360.11      415.73    106.64 o 
  -7   9   1      663.92      639.20    135.41 o 
  -6   9   1     1070.98      961.72    153.00 o 
  -5   9   1      218.36      213.46     67.25 o 
  -4   9   1      248.04      157.39     53.09 o 
  -3   9   1     4222.86     4557.03    271.27 o 
  -2   9   1     7429.55     7185.23    332.90 o 
  -1   9   1     4324.78     4626.12    117.04 o 
   0   9   1      651.88      762.21     33.43 o 
   1   9   1      185.14      196.29     37.27 o 
   2   9   1     3282.51     3548.57    240.23 o 
   3   9   1     4520.56     4908.99    283.22 o 
   4   9   1     1926.31     1995.57    205.54 o 
   5   9   1     1288.22     1160.01    157.39 o 
   6   9   1        0.36      -16.53     22.29 o 
   7   9   1      496.33      584.48    120.82 o 
   8   9   1      400.35      467.09    102.01 o 
   9   9   1      208.77      222.66     79.73 o 
  -8  10   1      254.88      235.66     86.93 o 
  -7  10   1        5.04       -7.25     33.09 o 
  -6  10   1      158.28      204.59     69.77 o 
  -5  10   1      132.62      143.15     54.05 o 
  -4  10   1       36.23        5.29     28.00 o 
  -3  10   1        3.55        3.08     28.09 o 
  -2  10   1      326.63      291.33     75.87 o 
  -1  10   1      201.84      233.30     29.96 o 
   0  10   1      285.19      262.05     20.44 o 
   1  10   1      635.89      548.15     76.71 o 
   2  10   1      230.51      152.67     52.60 o 
   3  10   1       24.93      -15.09     36.68 o 
   4  10   1        4.71       13.45     34.58 o 
   5  10   1      444.35      345.17     99.44 o 
   6  10   1       34.94      -16.92     49.62 o 
   7  10   1      249.33      239.25     76.90 o 
   8  10   1       72.84       99.34     53.10 o 
  -8  11   1        0.77        6.98     43.14 o 
  -7  11   1        3.47      -79.88     79.88 o 
  -6  11   1      560.60      782.33    136.35 o 
  -5  11   1      737.71      759.29    148.12 o 
  -4  11   1        8.07      -45.31     45.31 o 
  -3  11   1     1263.52     1584.02    187.95 o 
  -2  11   1     1489.09     1656.12    187.53 o 
  -1  11   1     2207.94     2624.81     74.60 o 
   0  11   1      929.74      997.82     41.63 o 
   1  11   1       11.60      -34.15     44.03 o 
   2  11   1      768.44      647.80    121.18 o 
   3  11   1     1551.72     1776.75    197.30 o 
   4  11   1      285.96      311.07     89.45 o 
   5  11   1       65.90      105.37     59.07 o 
   6  11   1       97.16      136.03     69.16 o 
   7  11   1      229.09      240.61     79.27 o 
  -7  12   1        2.90      -41.82     61.81 o 
  -6  12   1       20.75       30.68     32.07 o 
  -5  12   1      348.13      452.96    109.23 o 
  -4  12   1      382.21      477.31    116.76 o 
  -3  12   1      110.40      128.78     64.86 o 
  -2  12   1       60.19       14.46     28.48 o 
  -1  12   1       26.04       22.77     56.93 o 
   0  12   1      272.28      233.03     52.35 o 
   1  12   1      632.49      737.70     59.39 o 
   2  12   1      636.28      761.65    127.96 o 
   3  12   1      188.51      151.88     71.84 o 
   4  12   1        0.21      -13.68     34.54 o 
   5  12   1       64.99      103.50     70.38 o 
   6  12   1      104.95      202.58     79.37 o 
   7  12   1      145.04      160.00     74.23 o 
  -6  13   1      164.37      241.21     92.08 o 
  -5  13   1        0.09       -9.79     58.49 o 
  -4  13   1        1.57      -19.67     46.59 o 
  -3  13   1      148.85      123.14     66.08 o 
  -2  13   1        1.23      -40.53     40.53 o 
  -1  13   1        4.17      -27.46     27.46 o 
   0  13   1       74.32        1.33     19.79 o 
   1  13   1        2.56      -25.75     36.61 o 
   2  13   1       17.36        2.51     28.45 o 
   3  13   1       68.47       76.97     55.36 o 
   4  13   1      111.34      174.29     76.52 o 
   5  13   1      155.99      273.74     97.74 o 
  -4  14   1      322.14      363.55    106.52 o 
  -3  14   1      136.84       90.47     67.81 o 
  -2  14   1       37.55      -45.51     45.51 o 
  -1  14   1      290.53      257.97     82.17 o 
   0  14   1      506.94      578.88     89.02 o 
   1  14   1      456.36      586.99     89.11 o 
   2  14   1      158.93      208.97     79.51 o 
   3  14   1        0.49       -7.02     46.60 o 
   4  14   1      198.97      407.87    124.04 o 
  -2  15   1       57.19       81.99     58.56 o 
  -1  15   1        0.04       62.23     56.30 o 
   0  15   1        3.65       -0.26     25.55 o 
   1  15   1       13.40       90.71     61.50 o 
   2  15   1       25.92       73.76     61.96 o 
 -11   0   2       19.56       50.24     43.89 o 
 -10   0   2        4.50        2.08     18.71 o 
  -9   0   2     2462.36     2250.16    209.82 o 
  -8   0   2     1958.76     1927.54    151.36 o 
  -7   0   2     3774.25     3353.39    188.96 o 
  -6   0   2       50.06       43.90     21.49 o 
  -5   0   2     1663.99     1458.66    104.91 o 
  -4   0   2    10038.81     9116.88    234.77 o 
  -3   0   2    31918.62    30545.91    377.09 o 
  -2   0   2      237.67      200.83     26.34 o 
  -1   0   2     5113.80     5870.51     79.75 o 
   1   0   2     2183.70     2250.90     55.28 o 
   2   0   2    60063.79    58101.36    244.32 o 
   3   0   2     3509.89     3433.50     84.39 o 
   4   0   2      296.11      273.48     26.72 o 
   5   0   2    14363.29    14795.17    573.36 o 
   6   0   2     5459.11     5644.35    186.79 o 
   7   0   2     4226.04     3988.37    287.06 o 
   8   0   2     1239.38     1240.42     86.47 o 
   9   0   2      165.58      148.52     33.62 o 
  10   0   2      280.49      253.68     44.24 o 
  11   0   2      175.46      186.16     61.11 o 
 -11   1   2      289.79      239.88     81.60 o 
 -10   1   2       69.94       72.66     18.11 o 
  -9   1   2       82.82       36.86     19.98 o 
  -8   1   2       30.51       -1.18     22.71 o 
  -7   1   2       22.45       16.38     17.84 o 
  -6   1   2      126.46      101.86     27.31 o 
  -5   1   2      741.38      631.61     49.35 o 
  -4   1   2     1661.86     1548.49    111.67 o 
  -3   1   2      745.49      629.06     56.09 o 
  -2   1   2      713.47      902.08     40.41 o 
  -1   1   2      848.80      876.73     23.01 o 
   0   1   2     1108.04     1204.63     27.75 o 
   1   1   2      407.19      312.69     26.44 o 
   2   1   2     1910.63     1817.38     44.33 o 
   3   1   2      201.07      204.69     14.19 o 
   4   1   2      677.51      835.00     32.72 o 
   5   1   2       64.42       48.08     10.78 o 
   6   1   2      472.94      520.12     33.51 o 
   7   1   2      153.09      153.44     20.19 o 
   8   1   2       40.37       46.53     17.16 o 
   9   1   2      221.15      233.46     27.21 o 
  10   1   2      323.38      339.11     41.09 o 
  11   1   2      173.17       91.49     47.08 o 
 -11   2   2       17.10       -4.47     44.49 o 
 -10   2   2        0.50       -9.97     41.06 o 
  -9   2   2       12.67        9.61      9.47 o 
  -8   2   2     1060.70     1019.86     58.08 o 
  -7   2   2       85.70       37.85     27.17 o 
  -6   2   2      503.74      483.62     55.53 o 
  -5   2   2        6.30      -12.09     12.09 o 
  -4   2   2     1258.17     1202.44    134.53 o 
  -3   2   2     5796.00     5591.64    292.33 o 
  -2   2   2    17401.89    19186.74    163.30 o 
  -1   2   2      132.20      153.35     10.04 o 
   0   2   2     4511.17     4196.99     48.99 o 
   1   2   2    42371.55    41489.17    421.81 o 
   2   2   2     1771.57     1778.98     33.74 o 
   3   2   2       45.22       35.79      6.90 o 
   4   2   2     4305.86     4298.40     86.32 o 
   5   2   2       90.53      106.58     12.31 o 
   6   2   2     1900.84     1987.27     58.03 o 
   7   2   2      413.79      441.22     29.45 o 
   8   2   2       33.27       34.18     10.17 o 
   9   2   2       50.35       31.93     13.27 o 
  10   2   2      105.03       73.34     13.91 o 
 -11   3   2      332.96      353.40     58.79 o 
 -10   3   2      106.22      160.48     30.45 o 
  -9   3   2       50.30       59.61     14.53 o 
  -8   3   2      296.79      283.26     29.55 o 
  -7   3   2     1697.87     1611.89     73.90 o 
  -6   3   2    12515.88    11856.66    489.31 o 
  -5   3   2    12831.14    12703.05    791.83 o 
  -4   3   2      985.33      868.09     33.05 o 
  -3   3   2    10488.22    10194.02    123.84 o 
  -2   3   2    17057.88    16777.38    187.16 o 
  -1   3   2    37294.68    36069.94    255.65 o 
   0   3   2     8434.76     8483.12    108.46 o 
   1   3   2     3785.50     3686.41     87.76 o 
   2   3   2     3893.99     4282.67     63.31 o 
   3   3   2    11221.46    12412.80    136.91 o 
   4   3   2    12296.16    12458.42    225.83 o 
   5   3   2     5844.81     5878.76    149.19 o 
   6   3   2     1185.20     1259.69     52.21 o 
   7   3   2        7.76        8.26      6.20 o 
   8   3   2      581.18      542.77     33.99 o 
   9   3   2      284.53      245.36     27.71 o 
  10   3   2      340.15      324.39     42.77 o 
 -11   4   2       11.18      -13.34     20.05 o 
 -10   4   2       18.34       43.92     38.49 o 
  -9   4   2      133.86      114.41     32.18 o 
  -8   4   2      765.53      731.12     45.01 o 
  -7   4   2      290.82      246.30     24.25 o 
  -6   4   2        2.38        4.91      6.26 o 
  -5   4   2       22.49       31.61     15.27 o 
  -4   4   2      340.97      300.74     35.22 o 
  -3   4   2     2393.52     2494.13     74.89 o 
  -2   4   2     1503.20     1454.57     41.76 o 
  -1   4   2     1670.09     1743.14     43.49 o 
   0   4   2     9642.98    10536.91    117.10 o 
   1   4   2       22.92       22.13      9.46 o 
   2   4   2      202.06      189.15     27.46 o 
   3   4   2     7803.06     8447.92    118.82 o 
   4   4   2      847.87     1006.45    133.02 o 
   5   4   2        3.44        5.50     11.95 o 
   6   4   2     1609.33     1786.19     90.70 o 
   7   4   2     1179.07     1259.80     81.64 o 
   8   4   2      837.98      766.27     54.77 o 
   9   4   2      117.92      114.97     22.97 o 
  10   4   2       10.05       11.76     18.62 o 
 -10   5   2      403.85      404.17     63.32 o 
  -9   5   2        1.87      -20.23     20.23 o 
  -8   5   2       13.41        8.67     39.94 o 
  -7   5   2     2240.19     2344.76    121.18 o 
  -6   5   2     1522.36     1570.59     95.32 o 
  -5   5   2     4630.15     4766.76    159.25 o 
  -4   5   2      357.81      271.10     42.30 o 
  -3   5   2       18.94        6.31      5.64 o 
  -2   5   2    11076.27    11149.11    241.05 o 
  -1   5   2     4811.54     4627.03    104.58 o 
   0   5   2     6314.39     6486.53    103.69 o 
   1   5   2       55.75       33.41      9.09 o 
   2   5   2     3011.64     3219.88    105.18 o 
   3   5   2     5332.15     5471.41    132.84 o 
   4   5   2     3486.55     3651.67    112.06 o 
   5   5   2     3081.43     2802.87    107.07 o 
   6   5   2       23.12       14.99     22.57 o 
   7   5   2     1070.42     1030.90     74.11 o 
   8   5   2      117.90      111.58     20.75 o 
   9   5   2      328.27      353.53     51.67 o 
  10   5   2       28.58       26.52     24.63 o 
 -10   6   2      219.29      217.71     50.62 o 
  -9   6   2       89.61      116.12     30.90 o 
  -8   6   2        1.30        7.85     22.89 o 
  -7   6   2       28.90       28.88     21.40 o 
  -6   6   2      128.68      130.27     26.99 o 
  -5   6   2      146.47      187.90     35.56 o 
  -4   6   2     1534.38     1173.87     59.38 o 
  -3   6   2     1011.58      997.13    112.78 o 
  -2   6   2      457.52      303.07     41.06 o 
  -1   6   2      412.18      343.89     28.68 o 
   0   6   2      487.66      479.22     62.80 o 
   1   6   2     1957.00     1775.53    123.37 o 
   2   6   2     1159.61     1134.09     45.71 o 
   3   6   2     1435.11     1516.53     75.90 o 
   4   6   2      216.91      170.29     26.78 o 
   5   6   2      376.24      328.99     66.70 o 
   6   6   2      127.60      111.09     46.89 o 
   7   6   2        1.78        1.89     24.76 o 
   8   6   2      196.65      196.89     63.39 o 
   9   6   2       13.31        8.05     32.73 o 
  10   6   2       11.91       43.75     23.68 o 
 -10   7   2       45.31      100.16     61.77 o 
  -9   7   2       94.44      118.93     66.32 o 
  -8   7   2      343.24      360.43     54.71 o 
  -7   7   2     1480.75     1513.52    171.03 o 
  -6   7   2      314.99      300.94     56.63 o 
  -5   7   2      492.74      425.10     82.49 o 
  -4   7   2      110.97      103.11     20.76 o 
  -3   7   2        7.97      -17.45     21.36 o 
  -2   7   2      835.99      820.53     57.41 o 
  -1   7   2     1132.11     1341.51     58.93 o 
   0   7   2     1396.22     1203.48     77.88 o 
   1   7   2        5.34        1.71     19.00 o 
   2   7   2        3.12        7.14      7.26 o 
   3   7   2       38.82       16.91     29.51 o 
   4   7   2      401.83      312.36     55.32 o 
   5   7   2      994.55      851.79    121.41 o 
   6   7   2      986.11     1131.45    139.96 o 
   7   7   2      314.73      369.83     81.00 o 
   8   7   2       65.91       67.10     41.35 o 
   9   7   2      104.03      150.39     72.05 o 
  -9   8   2      355.25      434.09    115.96 o 
  -8   8   2      450.53      366.37    103.99 o 
  -7   8   2       41.50      -12.29     24.33 o 
  -6   8   2        0.65        1.00     28.59 o 
  -5   8   2     1435.80     1329.96    153.15 o 
  -4   8   2     1176.92     1070.30    119.23 o 
  -3   8   2     4255.73     4284.60    304.69 o 
  -2   8   2     4705.54     4359.49    349.12 o 
  -1   8   2      177.66      249.70     27.41 o 
   0   8   2     1065.11      963.44     57.16 o 
   1   8   2     5029.80     4706.25    444.95 o 
   2   8   2     2551.92     2792.66    195.02 o 
   3   8   2     2907.82     3138.29     93.71 o 
   4   8   2        5.26        7.03      8.11 o 
   5   8   2      304.35      289.12     73.50 o 
   6   8   2      113.54      184.03     61.97 o 
   7   8   2      826.95     1189.79    156.05 o 
   8   8   2      465.24      463.66    106.16 o 
   9   8   2      103.29       77.21     46.57 o 
  -9   9   2        5.99       50.30     45.03 o 
  -8   9   2       13.04        5.00     30.10 o 
  -7   9   2      111.50      165.80     57.68 o 
  -6   9   2      502.76      591.22    112.77 o 
  -5   9   2       98.60      105.02     50.32 o 
  -4   9   2      246.36      236.56     67.68 o 
  -3   9   2        0.76       -1.55     28.04 o 
  -2   9   2      600.49      575.85     55.30 o 
  -1   9   2      400.72      348.43     37.81 o 
   0   9   2       48.32       68.24     23.46 o 
   1   9   2       40.61       14.28     18.62 o 
   2   9   2      371.17      384.43     82.88 o 
   3   9   2      311.81      360.53     82.87 o 
   4   9   2       18.26        0.43     26.62 o 
   5   9   2      664.55      617.00    113.74 o 
   6   9   2      111.47       62.02     42.23 o 
   7   9   2        0.74       23.71     31.56 o 
   8   9   2      106.89      140.56     66.15 o 
  -8  10   2        8.31       50.55     45.60 o 
  -7  10   2        2.45      -54.37     54.37 o 
  -6  10   2        5.63       37.06     53.81 o 
  -5  10   2      264.91      273.98     79.85 o 
  -4  10   2        2.08      -44.58     44.58 o 
  -3  10   2      671.91      793.54    120.00 o 
  -2  10   2        1.20       16.08     11.64 o 
  -1  10   2        1.57        8.97      8.62 o 
   0  10   2        0.56      -10.39     11.00 o 
   1  10   2        3.53       26.49     19.97 o 
   2  10   2       66.34       58.66     34.72 o 
   3  10   2      186.83      246.75     74.82 o 
   4  10   2       18.14       19.02     24.31 o 
   5  10   2       57.46       37.78     32.05 o 
   6  10   2        6.75      100.22     63.17 o 
   7  10   2        7.63      -18.69     36.66 o 
   8  10   2       33.68      -43.16     52.63 o 
  -8  11   2       39.65       72.63     59.90 o 
  -7  11   2      216.05      170.07     74.24 o 
  -6  11   2      574.79      667.70    135.26 o 
  -5  11   2       82.46      146.79     65.11 o 
  -4  11   2      155.54      134.64     63.35 o 
  -3  11   2      433.69      403.15     99.57 o 
  -2  11   2      285.22      320.31     88.04 o 
  -1  11   2     1842.58     1760.24    109.20 o 
   0  11   2     1634.81     1675.10     82.86 o 
   1  11   2      686.00      751.84     80.91 o 
   2  11   2       26.05       20.15     34.93 o 
   3  11   2       63.70      102.46     55.05 o 
   4  11   2      458.93      570.42    124.11 o 
   5  11   2      856.26     1062.75    156.34 o 
   6  11   2      193.90      196.50     77.75 o 
   7  11   2       16.09      -16.96     34.56 o 
  -7  12   2       12.75      -89.56     89.56 o 
  -6  12   2       13.74      -18.89     51.64 o 
  -5  12   2       13.30       12.73     28.74 o 
  -4  12   2      247.84      283.68     95.60 o 
  -3  12   2     1406.89     1670.28    203.62 o 
  -2  12   2      587.74      798.94    128.48 o 
  -1  12   2       81.90       52.01     16.44 o 
   0  12   2      404.31      476.84     46.20 o 
   1  12   2      667.47      681.13     63.70 o 
   2  12   2      418.83      569.43    116.76 o 
   3  12   2      249.66      268.24     84.34 o 
   4  12   2       29.21      -16.48     36.46 o 
   5  12   2       69.47       27.68     39.15 o 
   6  12   2      284.08      275.12     93.00 o 
  -6  13   2       83.21      125.55     68.84 o 
  -5  13   2       34.91       51.53     31.55 o 
  -4  13   2       70.37       79.73     49.48 o 
  -3  13   2       54.73       35.54     29.65 o 
  -2  13   2      104.43       57.17     52.40 o 
  -1  13   2       39.38       69.50     38.41 o 
   0  13   2        3.45       -0.54     46.17 o 
   1  13   2       10.67        1.80     18.34 o 
   2  13   2       37.00       -8.86     35.82 o 
   3  13   2        2.20      -10.08     29.01 o 
   4  13   2       16.52       68.18     46.47 o 
   5  13   2        2.06       40.68     44.94 o 
  -4  14   2        0.20       22.60     31.78 o 
  -3  14   2        0.27       15.62     39.03 o 
  -2  14   2        2.07       73.06     66.00 o 
  -1  14   2        3.66       15.59     30.43 o 
   0  14   2        6.40       21.66     27.53 o 
   1  14   2        3.48       -0.86     24.07 o 
   2  14   2        0.60        7.49     37.34 o 
   3  14   2        0.88      -14.24     34.34 o 
   4  14   2       77.20       93.33     83.47 o 
  -2  15   2       95.35      201.83     83.74 o 
  -1  15   2      308.95      408.61    116.05 o 
   0  15   2      218.19      311.93     72.70 o 
   1  15   2       65.75      101.27     41.45 o 
   2  15   2        0.42       27.64     69.59 o 
 -11   1   3      182.86       73.36     57.79 o 
 -10   1   3       12.22       13.73     12.34 o 
  -9   1   3      656.21      593.51     47.61 o 
  -8   1   3      156.44      136.94     27.96 o 
  -7   1   3       66.31       60.55     17.15 o 
  -6   1   3     4150.56     3933.29    180.40 o 
  -5   1   3      421.94      397.73     39.94 o 
  -4   1   3     2512.07     2262.92    123.94 o 
  -3   1   3        2.00       13.73      6.14 o 
  -2   1   3     2412.95     2703.80     99.87 o 
  -1   1   3      949.37      776.49     28.15 o 
   0   1   3    12025.34    12245.10     66.73 o 
   1   1   3    18011.87    18186.22    197.18 o 
   2   1   3     1843.93     1844.04     57.86 o 
   3   1   3     1152.32     1234.19     29.73 o 
   4   1   3      565.69      552.48     24.31 o 
   5   1   3     2440.30     2574.02     59.38 o 
   6   1   3     4184.03     4189.98     95.27 o 
   7   1   3      846.19      784.32     43.97 o 
   8   1   3        0.21        0.34     10.56 o 
   9   1   3        1.42       21.93     11.45 o 
  10   1   3      238.67      269.61     32.75 o 
 -11   2   3        0.78       18.81     22.95 o 
 -10   2   3        4.43       -3.22     20.49 o 
  -9   2   3     2397.32     2298.91     92.23 o 
  -8   2   3     1424.39     1389.56     99.83 o 
  -7   2   3     2115.72     1853.74    134.26 o 
  -6   2   3       65.17       42.72     17.48 o 
  -5   2   3      144.63      136.26     34.62 o 
  -4   2   3     3448.87     3305.09    160.03 o 
  -3   2   3      878.16      956.56     42.78 o 
  -2   2   3      173.14      193.62     14.94 o 
  -1   2   3     2008.98     1998.07     31.36 o 
   0   2   3     5153.14     5559.22     76.90 o 
   1   2   3       35.30       37.12      4.55 o 
   2   2   3    21897.37    21270.32    297.34 o 
   3   2   3     3362.29     3637.89     66.51 o 
   4   2   3     4125.48     3756.20     74.99 o 
   5   2   3       26.39       22.76     13.97 o 
   6   2   3        7.93        0.09      5.21 o 
   7   2   3      355.37      306.86     20.95 o 
   8   2   3     1276.65     1241.38     62.33 o 
   9   2   3      472.57      489.58     40.56 o 
  10   2   3       46.69       13.63     13.16 o 
 -11   3   3      212.26      236.42     47.68 o 
 -10   3   3      270.02      271.05     46.31 o 
  -9   3   3       21.60       19.68     14.70 o 
  -8   3   3      254.56      226.18     26.79 o 
  -7   3   3      499.21      540.51     41.13 o 
  -6   3   3      368.93      376.30     29.80 o 
  -5   3   3     7621.02     6911.74    374.71 o 
  -4   3   3      213.02      199.31     42.58 o 
  -3   3   3      322.03      359.00     27.49 o 
  -2   3   3    10815.21    10225.62    135.52 o 
  -1   3   3     1885.90     2007.46     33.64 o 
   0   3   3    34456.72    33588.93    205.74 o 
   1   3   3      558.07      539.79     24.77 o 
   2   3   3     2387.62     2248.56     48.70 o 
   3   3   3       38.06       28.33      5.94 o 
   4   3   3     8529.39     8873.59    191.29 o 
   5   3   3     3373.59     3828.04    123.26 o 
   6   3   3     2092.73     1950.07    125.60 o 
   7   3   3      754.96      681.94     46.64 o 
   8   3   3       68.96       31.93     10.72 o 
   9   3   3       96.68       66.38     16.82 o 
  10   3   3       94.98       97.73     41.97 o 
 -11   4   3        6.79      -20.23     50.50 o 
 -10   4   3        0.96        3.04     14.51 o 
  -9   4   3        8.45       21.49     16.26 o 
  -8   4   3        9.06       28.93      9.52 o 
  -7   4   3      428.26      405.48     28.29 o 
  -6   4   3      438.97      496.01     54.55 o 
  -5   4   3      267.81      183.10     33.33 o 
  -4   4   3     4083.98     4173.04    137.59 o 
  -3   4   3     4583.49     4522.77    103.04 o 
  -2   4   3     1104.05     1175.51     37.73 o 
  -1   4   3     6028.15     6228.77     76.38 o 
   0   4   3      265.69      241.83     16.42 o 
   1   4   3      987.21     1059.58     40.72 o 
   2   4   3     3356.32     3873.86     84.49 o 
   3   4   3     1528.35     1375.70     44.26 o 
   4   4   3       82.85       86.84     13.82 o 
   5   4   3      611.16      650.63     67.73 o 
   6   4   3        0.22       -5.07      8.62 o 
   7   4   3      312.03      344.85     35.14 o 
   8   4   3      101.45      109.73     22.23 o 
   9   4   3       14.49       29.26     13.75 o 
  10   4   3       27.96       21.41     53.64 o 
 -10   5   3      236.99      211.81     36.25 o 
  -9   5   3      219.32      258.45     58.19 o 
  -8   5   3      170.61      174.47     36.99 o 
  -7   5   3        2.11        0.19     22.38 o 
  -6   5   3      732.70      793.42     74.96 o 
  -5   5   3     5359.82     5061.49    169.32 o 
  -4   5   3      425.43      351.35     56.94 o 
  -3   5   3     6098.20     6215.01    128.23 o 
  -2   5   3      552.14      514.47     29.55 o 
  -1   5   3      328.96      502.45     32.31 o 
   0   5   3        7.49        5.70      7.39 o 
   1   5   3     3591.71     3893.71     90.00 o 
   2   5   3     6882.26     8668.78    234.54 o 
   3   5   3      965.90     1159.98     52.57 o 
   4   5   3      186.32      171.79     25.07 o 
   5   5   3     1069.71      819.04    121.13 o 
   6   5   3      509.42      400.24     84.03 o 
   7   5   3       80.61      102.87     26.72 o 
   8   5   3        1.70        3.46      9.56 o 
   9   5   3       44.86       44.13     24.75 o 
  10   5   3       66.46       25.60     52.13 o 
 -10   6   3        4.53       44.75     21.08 o 
  -9   6   3       93.06       97.54     33.16 o 
  -8   6   3     1645.73     1881.73    124.70 o 
  -7   6   3     1286.74     1394.97    103.20 o 
  -6   6   3      416.97      527.07     61.42 o 
  -5   6   3      139.96      165.44     32.64 o 
  -4   6   3     2889.50     2948.40    131.84 o 
  -3   6   3    14052.67    13692.97    322.85 o 
  -2   6   3     8797.51     9132.13    186.04 o 
  -1   6   3     1537.36     1467.43     69.18 o 
   0   6   3      398.61      355.53     48.66 o 
   1   6   3    10333.90    10956.37    314.86 o 
   2   6   3     9597.31    10035.95    198.10 o 
   3   6   3     9328.58     9669.19    326.51 o 
   4   6   3      356.55      160.68     54.95 o 
   5   6   3      278.67      271.27     64.96 o 
   6   6   3      590.95      554.21     96.99 o 
   7   6   3     1341.06     1258.81    152.77 o 
   8   6   3     1108.60     1162.03    151.04 o 
   9   6   3      192.61      185.44     71.34 o 
  10   6   3       16.95       -2.50     21.77 o 
 -10   7   3       30.84       -1.47     36.41 o 
  -9   7   3       58.36       45.37     32.11 o 
  -8   7   3        3.71       15.45     38.30 o 
  -7   7   3        7.38      -11.12     23.10 o 
  -6   7   3      170.33      222.22     40.29 o 
  -5   7   3        0.44       -7.96     15.13 o 
  -4   7   3      395.42      354.00     25.90 o 
  -3   7   3     1191.08     1445.81    133.50 o 
  -2   7   3     1878.19     2164.64     95.31 o 
  -1   7   3      960.91      835.22     51.27 o 
   0   7   3       98.60       77.71     22.99 o 
   1   7   3      173.30      177.93     30.84 o 
   2   7   3       11.61        1.62      7.64 o 
   3   7   3      910.69      977.47     57.52 o 
   4   7   3       87.98       44.52     21.83 o 
   5   7   3      199.56      115.76     42.43 o 
   6   7   3       98.41      107.26     49.17 o 
   7   7   3       37.27       33.42     39.17 o 
   8   7   3       22.85       10.70     22.15 o 
   9   7   3       96.51      136.23     60.73 o 
  -9   8   3        3.11      -35.07     35.07 o 
  -8   8   3        8.95       26.68     37.78 o 
  -7   8   3      153.71      147.30     60.21 o 
  -6   8   3      148.54      160.09     57.95 o 
  -5   8   3      171.15       95.25     37.68 o 
  -4   8   3      975.85      996.73     51.82 o 
  -3   8   3      963.93     1037.00    128.90 o 
  -2   8   3      124.10       89.91     21.25 o 
  -1   8   3       36.35       30.30     18.86 o 
   0   8   3     1757.95     1572.26    125.27 o 
   1   8   3      252.44      280.56     42.72 o 
   2   8   3     1939.96     2034.09    217.92 o 
   3   8   3      601.45      654.81     57.84 o 
   4   8   3      160.81      152.81     55.99 o 
   5   8   3     1378.83     1223.12    151.17 o 
   6   8   3      143.74      112.15     53.77 o 
   7   8   3       43.97       53.54     52.38 o 
   8   8   3      108.63      145.32     54.60 o 
   9   8   3       57.04       39.48     30.70 o 
  -9   9   3      214.29      206.23     79.43 o 
  -8   9   3        1.71       -5.93     27.47 o 
  -7   9   3      175.80      248.54     80.42 o 
  -6   9   3      675.45      809.87    137.49 o 
  -5   9   3     2274.85     2474.31    215.17 o 
  -4   9   3     2602.36     2854.23    229.23 o 
  -3   9   3      412.03      328.20     69.27 o 
  -2   9   3      802.73      937.28     68.74 o 
  -1   9   3     6792.88     6580.77    293.04 o 
   0   9   3     6000.01     6500.86    161.80 o 
   1   9   3     3731.79     3743.14    157.37 o 
   2   9   3      577.06      633.20    101.68 o 
   3   9   3      108.91       43.54     29.52 o 
   4   9   3     1104.22     1171.59    153.52 o 
   5   9   3     1680.40     1977.55    197.65 o 
   6   9   3      481.88      751.45    120.43 o 
   7   9   3       74.78      134.82     56.03 o 
   8   9   3       20.52       11.43     22.65 o 
  -8  10   3      104.49      139.72     57.22 o 
  -7  10   3      327.05      286.27     90.73 o 
  -6  10   3      306.17      362.89     94.51 o 
  -5  10   3      281.33      270.18     73.23 o 
  -4  10   3        5.71      -43.42     43.42 o 
  -3  10   3     1261.42     1125.71    143.79 o 
  -2  10   3      521.22      627.90     61.16 o 
  -1  10   3      423.64      390.69     40.17 o 
   0  10   3       67.34       45.76     33.63 o 
   1  10   3       26.08       11.49     17.40 o 
   2  10   3      155.47      190.49     58.32 o 
   3  10   3      674.76      548.08    105.42 o 
   4  10   3      110.37      114.81     47.14 o 
   5  10   3        4.57       -0.92     28.93 o 
   6  10   3        0.11       28.23     22.16 o 
   7  10   3      302.74      293.61     93.58 o 
   8  10   3      294.86      262.37     89.42 o 
  -8  11   3       62.90       22.03     36.06 o 
  -7  11   3        0.98       23.20     34.95 o 
  -6  11   3      313.37      281.28     87.41 o 
  -5  11   3      408.61      213.31     77.19 o 
  -4  11   3      107.25      107.32     40.14 o 
  -3  11   3      149.48      108.51     48.94 o 
  -2  11   3       51.76       25.58     11.84 o 
  -1  11   3     1514.69     1588.05     95.23 o 
   0  11   3      806.08      834.91     63.14 o 
   1  11   3      916.33      909.55     91.83 o 
   2  11   3        0.62       17.89     25.45 o 
   3  11   3      333.08      280.86     90.11 o 
   4  11   3      547.99      773.07    135.10 o 
   5  11   3      571.29      741.24    133.23 o 
   6  11   3       60.47       63.85     40.27 o 
   7  11   3       27.71        5.41     43.23 o 
  -7  12   3        2.08      -85.30     85.30 o 
  -6  12   3        0.05       22.64     38.13 o 
  -5  12   3      264.33      258.98     84.41 o 
  -4  12   3      334.22      331.99     94.86 o 
  -3  12   3      497.61      630.01    129.87 o 
  -2  12   3      613.47      725.21     83.59 o 
  -1  12   3       12.02       -5.25     15.64 o 
   0  12   3       95.95       85.41     20.35 o 
   1  12   3      187.04      147.33     30.16 o 
   2  12   3      433.54      405.43     99.31 o 
   3  12   3      283.57      236.53     84.85 o 
   4  12   3      243.39      249.36     96.07 o 
   5  12   3       15.52       92.42     60.35 o 
   6  12   3        5.62       38.53     47.91 o 
  -6  13   3      163.76      200.05     85.65 o 
  -5  13   3       18.06       35.51     35.28 o 
  -4  13   3       61.11      117.11     69.21 o 
  -3  13   3        0.35       21.52     42.38 o 
  -2  13   3       17.07       48.05     40.59 o 
  -1  13   3       36.49       40.84     34.27 o 
   0  13   3       15.54        5.61     18.64 o 
   1  13   3      169.15      222.29     52.92 o 
   2  13   3      176.96      212.17     82.25 o 
   3  13   3       34.57       26.21     35.72 o 
   4  13   3        4.53       54.80     52.67 o 
   5  13   3       73.47       43.22     54.85 o 
  -4  14   3      149.55      202.18     85.07 o 
  -3  14   3      542.38      661.06    149.04 o 
  -2  14   3      353.65      419.52    107.70 o 
  -1  14   3      117.45      112.74     53.67 o 
   0  14   3        0.10       36.79     34.99 o 
   1  14   3      167.15      155.38     49.49 o 
   2  14   3      393.51      345.02    100.59 o 
   3  14   3      373.01      351.96    101.28 o 
   4  14   3      109.22      165.24     83.72 o 
  -2  15   3       14.56       43.72     60.43 o 
  -1  15   3        7.01       75.03     61.16 o 
   0  15   3        2.24       87.75     44.69 o 
   1  15   3        2.16       -3.37     29.11 o 
 -11   0   4      626.95      538.16    102.19 o 
 -10   0   4      379.36      347.10     79.07 o 
  -9   0   4     1675.86     1569.45    153.33 o 
  -8   0   4       95.71       74.01     30.90 o 
  -7   0   4     7371.41     7491.43    295.63 o 
  -6   0   4     1831.58     1907.50    135.22 o 
  -5   0   4     2042.58     2047.61    130.07 o 
  -4   0   4     6059.68     5471.75    194.29 o 
  -3   0   4    20620.73    20418.41    625.46 o 
  -2   0   4   125429.11   117693.14    507.62 o 
  -1   0   4    68722.91    73011.59    401.55 o 
   0   0   4    11660.06    12249.58    366.57 o 
   1   0   4     1566.63     1744.50    130.87 o 
   2   0   4    34138.13    35467.54   1012.28 o 
   3   0   4     8748.40     8527.84    151.36 o 
   4   0   4    13210.67    14107.46    333.64 o 
   5   0   4       88.30       87.10     18.53 o 
   6   0   4     1969.02     1702.08    123.82 o 
   7   0   4      922.57      995.95     71.80 o 
   8   0   4     1284.93     1407.80     91.75 o 
   9   0   4      624.69      706.43     67.79 o 
  10   0   4      299.24      330.56     80.96 o 
 -11   1   4       42.61       44.21     19.08 o 
 -10   1   4       11.64       38.67     24.73 o 
  -9   1   4      405.74      433.65     63.02 o 
  -8   1   4      331.34      315.08     43.10 o 
  -7   1   4      162.23      159.50     46.57 o 
  -6   1   4      793.82      769.20     61.67 o 
  -5   1   4      732.60      745.63     55.61 o 
  -4   1   4       23.42       46.31     17.23 o 
  -3   1   4     3617.57     3981.02     85.59 o 
  -2   1   4    11314.50    11623.86     99.97 o 
  -1   1   4      549.05      544.63     15.51 o 
   0   1   4      470.31      600.26     16.77 o 
   1   1   4     1843.31     1887.54     56.97 o 
   2   1   4     6775.33     7052.42     53.40 o 
   3   1   4     1144.36     1201.56     29.39 o 
   4   1   4      170.53      129.52     11.32 o 
   5   1   4       38.94       42.51      7.95 o 
   6   1   4     1543.49     1593.17     59.51 o 
   7   1   4      262.64      195.76     16.98 o 
   8   1   4      290.94      272.73     29.88 o 
   9   1   4        4.88        9.14     12.72 o 
  10   1   4       71.14      103.21     33.85 o 
 -11   2   4       32.65       25.57     23.74 o 
 -10   2   4       10.54       16.89     51.05 o 
  -9   2   4       52.78       51.34     15.46 o 
  -8   2   4      525.11      480.57     37.53 o 
  -7   2   4       29.45       30.85     23.81 o 
  -6   2   4      258.97      276.09     56.58 o 
  -5   2   4     1756.11     1635.12    126.58 o 
  -4   2   4      655.48      574.14     69.51 o 
  -3   2   4    11174.16    11402.59    210.92 o 
  -2   2   4    10116.73    10545.23     86.63 o 
  -1   2   4    14218.86    15487.26     89.45 o 
   0   2   4    12102.88    13553.53    171.54 o 
   1   2   4    17887.03    18756.61    128.74 o 
   2   2   4     3953.92     4447.06     63.40 o 
   3   2   4     1080.73      930.47     32.88 o 
   4   2   4       10.92        9.00      5.20 o 
   5   2   4      240.66      258.15     21.47 o 
   6   2   4      676.98      701.54     38.48 o 
   7   2   4        4.52      -13.30     13.30 o 
   8   2   4      183.57      166.48     21.13 o 
   9   2   4        3.00       13.38     14.23 o 
  10   2   4       52.52       32.77     17.18 o 
 -11   3   4        6.72        2.79     28.65 o 
 -10   3   4      196.65      267.12     50.95 o 
  -9   3   4     1355.67     1363.25    127.14 o 
  -8   3   4      633.65      628.24     40.98 o 
  -7   3   4       42.95       50.57     13.87 o 
  -6   3   4     3825.66     3036.53    369.87 o 
  -5   3   4     2706.76     2573.52    161.40 o 
  -4   3   4     4500.46     4133.14    192.61 o 
  -3   3   4     3314.69     3434.15    112.90 o 
  -2   3   4      226.17      284.82     13.82 o 
  -1   3   4     5898.51     5751.12     74.28 o 
   0   3   4    24115.53    23927.68    233.68 o 
   1   3   4    29585.75    31118.81    154.22 o 
   2   3   4     4292.09     4539.48     77.81 o 
   3   3   4     2839.19     2751.24     48.42 o 
   4   3   4     2266.93     2393.13    182.89 o 
   5   3   4     3705.86     3638.28    218.33 o 
   6   3   4     1777.08     1685.35     78.69 o 
   7   3   4       94.98       75.27     15.02 o 
   8   3   4        1.83       -8.99      8.99 o 
   9   3   4        4.67       -5.00     17.91 o 
  10   3   4       70.27       51.77     18.41 o 
 -11   4   4      135.53      193.42     48.84 o 
 -10   4   4        9.73       38.90     19.02 o 
  -9   4   4        9.82       23.11     17.19 o 
  -8   4   4      909.59      960.44    126.52 o 
  -7   4   4      434.57      356.83     36.32 o 
  -6   4   4     1266.42     1243.75    127.82 o 
  -5   4   4      724.13      798.61     91.77 o 
  -4   4   4      146.80      110.42     20.97 o 
  -3   4   4        0.81        4.94      9.74 o 
  -2   4   4       50.27       57.73      6.89 o 
  -1   4   4     1019.66      936.60     27.33 o 
   0   4   4     4746.14     4870.91     80.30 o 
   1   4   4       70.40       90.59     17.88 o 
   2   4   4      144.82      181.71     16.71 o 
   3   4   4      272.88      236.46     19.45 o 
   4   4   4     2210.66     2115.21     68.70 o 
   5   4   4     2900.39     2777.16    119.74 o 
   6   4   4      544.50      574.58     56.22 o 
   7   4   4        4.59        9.00      9.09 o 
   8   4   4      479.04      518.14     42.69 o 
   9   4   4      366.76      423.30     76.92 o 
  10   4   4      376.63      315.79     98.38 o 
 -10   5   4       56.68       22.54     15.68 o 
  -9   5   4      272.92      333.29     54.16 o 
  -8   5   4     1124.31     1229.39     97.64 o 
  -7   5   4      848.98      966.12     84.11 o 
  -6   5   4      126.90      137.33     28.68 o 
  -5   5   4     8491.42     8552.02    225.52 o 
  -4   5   4     5056.77     5282.33    166.39 o 
  -3   5   4     5345.11     5383.19    161.61 o 
  -2   5   4     2666.55     2782.77     85.62 o 
  -1   5   4     5797.87     5639.63     87.03 o 
   0   5   4    12504.59    12273.66    163.71 o 
   1   5   4     1747.76     1843.82     74.74 o 
   2   5   4    19768.09    20168.64    501.73 o 
   3   5   4        0.79        5.58      5.89 o 
   4   5   4      848.08      851.06     55.66 o 
   5   5   4     2433.24     2247.63    170.43 o 
   6   5   4     1564.53     1595.88    151.55 o 
   7   5   4       49.13       42.84     14.36 o 
   8   5   4        4.68       20.04     12.94 o 
   9   5   4      218.85      122.73     41.05 o 
  10   5   4       67.28       49.78     54.82 o 
 -10   6   4       30.75       33.51     19.50 o 
  -9   6   4       39.59       56.94     24.92 o 
  -8   6   4     1089.58     1172.24     98.87 o 
  -7   6   4      418.26      424.53     58.99 o 
  -6   6   4      191.27      216.80     42.92 o 
  -5   6   4       42.89       19.70     12.54 o 
  -4   6   4      267.40      292.30     41.05 o 
  -3   6   4     2204.72     2355.39     88.39 o 
  -2   6   4     1994.19     2074.33     92.42 o 
  -1   6   4     1479.41     1158.27    175.45 o 
   0   6   4     1118.19     1289.74     73.73 o 
   1   6   4     2747.86     3099.96    163.66 o 
   2   6   4      670.67      709.48     85.06 o 
   3   6   4      226.07      184.94     44.85 o 
   4   6   4       28.18       24.35      8.70 o 
   5   6   4      906.70      989.27    116.70 o 
   6   6   4       69.74       22.82     29.51 o 
   7   6   4       37.16       27.09     29.79 o 
   8   6   4        9.22        0.10     25.76 o 
   9   6   4       16.34      -29.35     36.76 o 
 -10   7   4      243.92      241.55     48.40 o 
  -9   7   4       37.47       71.85     32.03 o 
  -8   7   4       13.25       18.55     16.15 o 
  -7   7   4       10.48       -4.39     18.86 o 
  -6   7   4        2.15       -4.30     17.94 o 
  -5   7   4       32.38       -0.66     18.76 o 
  -4   7   4       20.46       -1.97     13.27 o 
  -3   7   4     1757.42     1493.78    129.14 o 
  -2   7   4       36.67       70.97     17.11 o 
  -1   7   4     1309.75     1369.10     77.51 o 
   0   7   4      147.77      146.98     27.66 o 
   1   7   4      807.54      911.54     84.88 o 
   2   7   4     2069.79     2269.72    147.64 o 
   3   7   4      341.88      395.48     70.38 o 
   4   7   4       94.01      139.01     49.13 o 
   5   7   4        3.53      -20.82     33.27 o 
   6   7   4       63.92       43.09     34.47 o 
   7   7   4      716.99      691.58    122.78 o 
   8   7   4      525.42      754.77    120.38 o 
   9   7   4       37.56       52.65     38.37 o 
  -9   8   4       17.02       24.19     19.73 o 
  -8   8   4      636.20      665.15     82.59 o 
  -7   8   4      630.07      700.21     79.90 o 
  -6   8   4     1976.66     1984.87    201.66 o 
  -5   8   4     1284.06     1197.52    144.07 o 
  -4   8   4       52.76       25.63     23.51 o 
  -3   8   4     1110.48     1229.48     80.98 o 
  -2   8   4     1684.61     1383.31    229.97 o 
  -1   8   4      763.57      714.54     60.99 o 
   0   8   4      206.77      229.12     28.64 o 
   1   8   4       83.93       65.25     18.99 o 
   2   8   4     1060.06      896.21    133.23 o 
   3   8   4     2556.82     2542.35    194.20 o 
   4   8   4     1728.51     1783.86    167.23 o 
   5   8   4     1771.48     1681.46    178.50 o 
   6   8   4      212.66      170.42     52.88 o 
   7   8   4      422.68      406.03     86.32 o 
   8   8   4      395.94      474.27    108.01 o 
   9   8   4      283.75      341.23     96.11 o 
  -9   9   4       92.78      144.38     61.51 o 
  -8   9   4       90.83      106.93     60.32 o 
  -7   9   4       64.59       88.33     59.27 o 
  -6   9   4      161.43       89.12     52.84 o 
  -5   9   4        3.15       50.61     48.18 o 
  -4   9   4      349.30      421.06     91.16 o 
  -3   9   4        2.05       -9.03     12.30 o 
  -2   9   4        7.36       10.57     17.56 o 
  -1   9   4     1097.05     1303.44     85.38 o 
   0   9   4      818.03      827.80     68.26 o 
   1   9   4      848.11      888.40     80.20 o 
   2   9   4        2.68       18.95     33.94 o 
   3   9   4       41.65       37.79     23.81 o 
   4   9   4        6.40        7.88     20.62 o 
   5   9   4       49.19       65.18     37.35 o 
   6   9   4       13.63      -16.87     30.08 o 
   7   9   4       29.80       24.22     33.92 o 
   8   9   4       20.87      -38.23     49.25 o 
  -8  10   4       62.73       17.49     44.26 o 
  -7  10   4       51.79       35.33     32.08 o 
  -6  10   4       96.56      196.06     72.78 o 
  -5  10   4       80.25       63.47     45.18 o 
  -4  10   4      104.58      138.56     57.82 o 
  -3  10   4     1479.65     1616.14    174.69 o 
  -2  10   4      886.96      945.84     77.93 o 
  -1  10   4      233.58      142.34     34.58 o 
   0  10   4      184.50      220.91     33.29 o 
   1  10   4       62.30       -1.84     16.55 o 
   2  10   4      350.63      272.25     79.96 o 
   3  10   4        2.39      -16.14     23.35 o 
   4  10   4      136.70      105.62     66.24 o 
   5  10   4      302.54      330.45     91.42 o 
   6  10   4       15.94       44.30     38.85 o 
   7  10   4       37.28      128.73     68.51 o 
  -8  11   4      109.81      117.66     59.29 o 
  -7  11   4        7.89      -72.48     72.48 o 
  -6  11   4      133.98       95.72     43.68 o 
  -5  11   4      209.54      148.42     53.25 o 
  -4  11   4      807.22      979.57    142.70 o 
  -3  11   4       54.95       39.64     29.92 o 
  -2  11   4      239.07      328.50     45.34 o 
  -1  11   4        2.64       22.23     17.01 o 
   0  11   4       85.84       61.54     18.06 o 
   1  11   4      622.92      596.17     75.50 o 
   2  11   4       86.17      154.53     55.62 o 
   3  11   4       35.21       40.77     42.76 o 
   4  11   4       30.86       42.24     53.73 o 
   5  11   4      159.31      206.18     77.69 o 
   6  11   4      225.88      377.98    104.96 o 
   7  11   4      199.44      234.70     82.00 o 
  -7  12   4      102.64       87.93     51.60 o 
  -6  12   4      231.77      192.62     84.48 o 
  -5  12   4       35.13       41.84     48.35 o 
  -4  12   4      263.07      316.49     97.56 o 
  -3  12   4      385.55      479.32    106.86 o 
  -2  12   4      410.74      381.71     53.72 o 
  -1  12   4      370.25      345.41     48.99 o 
   0  12   4      594.44      687.52     60.35 o 
   1  12   4      191.82      194.57     35.57 o 
   2  12   4      205.19      145.04     56.65 o 
   3  12   4      497.13      440.07    108.75 o 
   4  12   4      397.50      420.11    126.11 o 
   5  12   4      139.21      177.79     76.10 o 
   6  12   4        0.89       29.96     28.28 o 
  -6  13   4        3.73       21.23     59.57 o 
  -5  13   4       16.74      -31.03     56.85 o 
  -4  13   4       11.46       23.51     32.80 o 
  -3  13   4      176.76      310.45     96.26 o 
  -2  13   4       22.24       87.19     45.56 o 
  -1  13   4        0.17       -5.35     25.42 o 
   0  13   4      101.98      110.98     55.37 o 
   1  13   4       17.33       30.97     20.22 o 
   2  13   4        3.72      -17.82     33.85 o 
   3  13   4        0.04       25.75     39.60 o 
   4  13   4       74.04       98.63     66.37 o 
   5  13   4       88.46      153.67     61.30 o 
  -4  14   4       10.63      137.82     77.05 o 
  -3  14   4        6.59        0.57     25.83 o 
  -2  14   4       26.44       53.91     58.55 o 
  -1  14   4       67.20       67.34     48.21 o 
   0  14   4      180.21      169.88     48.20 o 
   1  14   4       15.62       31.90     45.15 o 
   2  14   4        3.00        3.67     29.12 o 
   3  14   4       33.81       19.13     35.27 o 
  -1  15   4       91.08       73.05     51.79 o 
   0  15   4      210.78      271.29     85.01 o 
   1  15   4      142.51      201.85     50.87 o 
 -11   1   5        1.36       24.34     34.96 o 
 -10   1   5      242.80      300.51     51.77 o 
  -9   1   5     1271.94     1273.55    101.76 o 
  -8   1   5      433.75      490.01     57.65 o 
  -7   1   5       34.27       16.86     28.38 o 
  -6   1   5       55.21       45.95     12.71 o 
  -5   1   5      209.70      153.64     27.99 o 
  -4   1   5     6129.93     5958.90    213.53 o 
  -3   1   5     2348.07     2367.76     68.18 o 
  -2   1   5     8748.26     8863.48     79.60 o 
  -1   1   5      958.57     1076.85     25.36 o 
   0   1   5       42.19       22.20      7.97 o 
   1   1   5     9189.61     9182.45    154.80 o 
   2   1   5     1914.82     1883.17     38.14 o 
   3   1   5     6486.70     6730.21    107.60 o 
   4   1   5       81.02       80.89      7.56 o 
   5   1   5       43.30       55.35     15.39 o 
   6   1   5      361.18      410.84     32.91 o 
   7   1   5      313.99      365.86     31.74 o 
   8   1   5      844.36     1018.16     56.71 o 
   9   1   5      194.81      252.16     50.12 o 
  10   1   5       21.71       -1.00     19.96 o 
 -11   2   5      350.84      387.42     61.45 o 
 -10   2   5      286.66      411.85     62.61 o 
  -9   2   5        1.06      -14.14     14.14 o 
  -8   2   5      311.69      328.56     51.14 o 
  -7   2   5     1180.45     1077.23     84.18 o 
  -6   2   5     1485.02     1307.81    120.73 o 
  -5   2   5     8232.69     8001.13    275.31 o 
  -4   2   5     2413.93     2220.57    133.26 o 
  -3   2   5      175.34      172.89     12.55 o 
  -2   2   5     5308.78     5332.91     61.18 o 
  -1   2   5     3625.35     3839.35     44.85 o 
   0   2   5     9688.89    10059.41    161.19 o 
   1   2   5     4401.57     4275.62     76.10 o 
   2   2   5      198.60      234.84     11.95 o 
   3   2   5      212.77      202.72     13.94 o 
   4   2   5     1782.19     1848.36     45.54 o 
   5   2   5     2519.24     2304.50     57.38 o 
   6   2   5     2397.11     2417.05     72.99 o 
   7   2   5        3.96        8.82      9.99 o 
   8   2   5        2.43       11.82     10.46 o 
   9   2   5      263.71      340.54     41.95 o 
  10   2   5      254.05      235.02     43.83 o 
 -11   3   5       91.28      122.48     33.53 o 
 -10   3   5       98.43      111.69     34.18 o 
  -9   3   5      720.88      789.33     83.48 o 
  -8   3   5     1229.65     1056.28     87.76 o 
  -7   3   5       70.88       49.41     17.86 o 
  -6   3   5      417.68      185.52     99.88 o 
  -5   3   5     2036.15     1762.01    139.04 o 
  -4   3   5      346.82      299.66     53.94 o 
  -3   3   5     4971.31     4779.92    163.91 o 
  -2   3   5     1069.23     1228.14     30.45 o 
  -1   3   5      536.28      567.31     19.76 o 
   0   3   5      321.29      267.17     14.41 o 
   1   3   5      604.29      622.64     19.86 o 
   2   3   5    11595.98    12105.27    118.17 o 
   3   3   5      439.26      507.52     28.23 o 
   4   3   5      732.22      767.67     47.83 o 
   5   3   5      383.13      478.38     35.57 o 
   6   3   5       42.04       41.66     10.07 o 
   7   3   5      265.20      322.02     39.55 o 
   8   3   5      193.57      187.66     24.18 o 
   9   3   5        0.93       -2.31     16.24 o 
  10   3   5       12.16       -4.59     18.51 o 
 -11   4   5       25.88       51.75     31.69 o 
 -10   4   5       44.96       48.68     19.14 o 
  -9   4   5        2.46       -1.30     16.42 o 
  -8   4   5        5.51       -8.57     25.35 o 
  -7   4   5      742.78      798.23    109.93 o 
  -6   4   5       48.71       59.37     35.02 o 
  -5   4   5     1048.82     1123.82    117.30 o 
  -4   4   5     1044.94     1201.79     77.33 o 
  -3   4   5     1220.73     1324.36     61.07 o 
  -2   4   5     2621.46     2307.00     45.08 o 
  -1   4   5     1460.69     1474.86     33.37 o 
   0   4   5     1857.43     1665.35     33.21 o 
   1   4   5     2179.31     2529.69     60.91 o 
   2   4   5     2010.21     2148.98     55.31 o 
   3   4   5      917.07      904.70     89.89 o 
   4   4   5     1000.58     1023.19     54.85 o 
   5   4   5       32.35       21.67     24.79 o 
   6   4   5      186.23      176.23     24.44 o 
   7   4   5        8.56       13.03     14.73 o 
   8   4   5        8.30        7.43     17.32 o 
   9   4   5        0.00      -18.45     21.00 o 
  10   4   5        0.28       -1.27     40.64 o 
 -10   5   5       69.15       89.61     24.58 o 
  -9   5   5        3.60        6.89     47.66 o 
  -8   5   5       10.32       19.14     22.31 o 
  -7   5   5       46.55       26.83     33.04 o 
  -6   5   5       68.39       43.08     35.86 o 
  -5   5   5       41.47       17.76     20.34 o 
  -4   5   5       43.48        6.58     16.54 o 
  -3   5   5     4307.22     4629.38     67.46 o 
  -2   5   5      592.89      469.63     33.62 o 
  -1   5   5      290.54      232.23     16.85 o 
   0   5   5       13.07       25.49      8.21 o 
   1   5   5      129.72      192.24     22.50 o 
   2   5   5      824.54      686.00     46.74 o 
   3   5   5     1655.00     1748.91     79.69 o 
   4   5   5     1230.52     1255.20     90.82 o 
   5   5   5      128.30      120.15     36.63 o 
   6   5   5      232.64      226.14     55.22 o 
   7   5   5     1449.71     1497.49     75.75 o 
   8   5   5      736.52      698.07    100.97 o 
   9   5   5      259.96      187.51     65.58 o 
 -10   6   5      483.44      437.75     51.52 o 
  -9   6   5      450.91      492.69     69.37 o 
  -8   6   5      174.41      198.80     41.87 o 
  -7   6   5      580.17      644.26     71.08 o 
  -6   6   5     7334.56     7263.99    232.92 o 
  -5   6   5     1415.84     1573.82    105.43 o 
  -4   6   5      293.77      303.41     45.57 o 
  -3   6   5     2174.29     1873.17    113.69 o 
  -2   6   5     7709.11     7425.83    114.55 o 
  -1   6   5    21591.42    20210.33    709.29 o 
   0   6   5    13840.27    14293.61    246.94 o 
   1   6   5     1091.35     1167.85     68.38 o 
   2   6   5        9.54       10.03     23.20 o 
   3   6   5     4081.40     3582.80    218.98 o 
   4   6   5     3349.30     3762.40    186.39 o 
   5   6   5     2867.46     2992.61    202.84 o 
   6   6   5       33.17        8.74     16.94 o 
   7   6   5      213.19      272.63     70.44 o 
   8   6   5      233.76      243.23     68.35 o 
   9   6   5      183.93       89.74     59.42 o 
 -10   7   5       64.38       36.51     22.07 o 
  -9   7   5        2.14       -1.50     71.80 o 
  -8   7   5      314.48      355.45     59.94 o 
  -7   7   5      120.98      108.62     34.33 o 
  -6   7   5       24.42       15.83     15.67 o 
  -5   7   5       14.98       50.70     19.78 o 
  -4   7   5       60.97       24.91     20.62 o 
  -3   7   5       73.96       50.32     12.05 o 
  -2   7   5      270.48      234.72     22.25 o 
  -1   7   5     1990.87     2229.00    100.72 o 
   0   7   5     2526.09     2834.49    329.67 o 
   1   7   5        1.28      -11.86     13.76 o 
   2   7   5      397.87      441.32     50.08 o 
   3   7   5      570.71      546.09     94.20 o 
   4   7   5      376.84      317.16     68.61 o 
   5   7   5      207.56      216.73     57.48 o 
   6   7   5       12.07        2.99     20.40 o 
   7   7   5      151.92      125.52     49.66 o 
   8   7   5      274.35      353.53     86.51 o 
   9   7   5       17.70      -15.38     60.94 o 
  -9   8   5       50.74       -0.40     47.18 o 
  -8   8   5       93.89       68.04     22.10 o 
  -7   8   5       32.91       20.36     17.15 o 
  -6   8   5      100.93       52.96     26.62 o 
  -5   8   5        5.29      -28.85     28.85 o 
  -4   8   5      536.95      243.40    203.61 o 
  -3   8   5      428.27      452.96     93.53 o 
  -2   8   5     2311.91     2505.41     73.98 o 
  -1   8   5      225.65      245.83     36.76 o 
   0   8   5        1.87       -5.02     13.44 o 
   1   8   5      534.14      559.45     56.15 o 
   2   8   5     1295.93     1599.13    150.06 o 
   3   8   5       59.64       30.76     25.46 o 
   4   8   5       38.47       -6.45     26.00 o 
   5   8   5       86.10       54.81     35.00 o 
   6   8   5       10.28       48.29     44.75 o 
   7   8   5      651.69      819.08    123.72 o 
   8   8   5       86.72       82.29     47.37 o 
  -9   9   5      217.99      325.16    103.91 o 
  -8   9   5      433.97      344.71    116.19 o 
  -7   9   5      141.83      211.05     74.15 o 
  -6   9   5       37.22       41.44     38.14 o 
  -5   9   5     1207.87     1441.68    171.58 o 
  -4   9   5     3817.05     3718.72    274.78 o 
  -3   9   5     2035.08     2330.45    119.17 o 
  -2   9   5      949.41      796.23     64.85 o 
  -1   9   5      185.49      149.35     26.64 o 
   0   9   5     2455.91     2604.83    135.83 o 
   1   9   5     4023.99     4118.97    174.51 o 
   2   9   5     2273.78     2406.49    129.04 o 
   3   9   5      793.54      838.81    115.63 o 
   4   9   5       36.88       29.32     27.33 o 
   5   9   5      186.27      188.96     72.20 o 
   6   9   5      417.47      472.55    104.61 o 
   7   9   5      465.29      529.66    104.39 o 
   8   9   5      295.19      312.46     90.16 o 
  -8  10   5       34.77       28.85     46.96 o 
  -7  10   5       11.59      -37.48     48.90 o 
  -6  10   5      167.06       76.52     29.40 o 
  -5  10   5       32.48       56.81     31.22 o 
  -4  10   5      130.96      101.12     29.04 o 
  -3  10   5      432.73      474.73     63.00 o 
  -2  10   5      118.39       83.08     26.19 o 
  -1  10   5      182.11      228.45     56.13 o 
   0  10   5     2067.80     2246.96    103.66 o 
   1  10   5      818.23     1008.88     87.98 o 
   2  10   5      177.81      174.97     86.99 o 
   3  10   5       18.52       11.30     23.12 o 
   4  10   5      215.46      238.76     74.82 o 
   5  10   5      480.13      458.71    114.23 o 
   6  10   5      347.49      393.70    104.73 o 
   7  10   5        5.85       -4.72     38.13 o 
  -8  11   5      126.63       79.36     63.33 o 
  -7  11   5       19.85       40.66     45.84 o 
  -6  11   5        0.75       -1.58     40.48 o 
  -5  11   5      102.37       57.13     24.29 o 
  -4  11   5     1017.92     1051.30    152.96 o 
  -3  11   5     1439.08     1498.23    106.50 o 
  -2  11   5      652.40      581.74     64.56 o 
  -1  11   5      617.43      577.69     64.19 o 
   0  11   5      900.64      827.64     66.23 o 
   1  11   5      794.64      800.94     98.68 o 
   2  11   5      330.20      212.30     73.24 o 
   3  11   5       84.35       94.76     59.94 o 
   4  11   5       58.96       70.45     44.57 o 
   5  11   5      222.69      185.71     75.90 o 
   6  11   5      172.36      256.00     86.10 o 
  -7  12   5      269.57      343.54    100.69 o 
  -6  12   5      249.91      231.68     83.75 o 
  -5  12   5      101.39       45.26     42.47 o 
  -4  12   5        0.14      -11.95     35.42 o 
  -3  12   5       75.80      155.50     65.84 o 
  -2  12   5      224.76      233.90     46.38 o 
  -1  12   5       89.73       85.66     44.85 o 
   0  12   5        6.38        5.25     10.80 o 
   1  12   5        0.49       -0.99     16.60 o 
   2  12   5        1.32       -6.39     45.64 o 
   3  12   5       29.61       42.34     37.67 o 
   4  12   5       47.14      122.99     71.18 o 
   5  12   5       43.75       49.50     33.96 o 
   6  12   5      142.73      177.02     81.32 o 
  -6  13   5        9.83       13.83     32.35 o 
  -5  13   5        2.55      -28.40     39.54 o 
  -4  13   5        6.39      -60.78     60.78 o 
  -3  13   5       22.85       49.34     47.59 o 
  -2  13   5      320.53      350.53     94.91 o 
  -1  13   5        2.08        2.24     43.51 o 
   0  13   5       32.00       91.52     31.47 o 
   1  13   5        0.40        0.29     17.16 o 
   2  13   5       92.89      211.97     82.08 o 
   3  13   5      262.72      291.50     97.32 o 
   4  13   5      161.77      246.60     87.07 o 
  -4  14   5       46.46      102.09     69.33 o 
  -3  14   5       54.68       58.65     42.93 o 
  -2  14   5       99.77      104.20     70.46 o 
  -1  14   5      421.49      594.31    120.20 o 
   0  14   5      719.54      761.75    140.67 o 
   1  14   5       12.86       16.32     28.20 o 
   2  14   5       98.77      153.68     76.49 o 
   3  14   5      286.55      251.52    103.38 o 
 -11   0   6      258.36      284.94     80.14 o 
 -10   0   6      698.14      766.55    119.10 o 
  -9   0   6      313.84      304.46     68.01 o 
  -8   0   6     2500.29     2495.05    190.85 o 
  -7   0   6     4317.47     4421.10    239.60 o 
  -6   0   6     1946.59     1631.45    134.19 o 
  -5   0   6    18466.57    16995.81    398.38 o 
  -4   0   6      731.62      653.86     72.21 o 
  -3   0   6      713.74      787.54     70.98 o 
  -2   0   6     8436.42     8627.67    162.28 o 
  -1   0   6    23943.78    23760.74    468.04 o 
   0   0   6    44768.91    41850.64   2468.90 o 
   1   0   6     2669.78     2551.47    107.68 o 
   2   0   6     3902.97     4217.55     84.89 o 
   3   0   6     5224.50     5762.40    470.29 o 
   4   0   6    10908.72    11359.09    594.59 o 
   5   0   6     2962.70     3426.76    111.46 o 
   6   0   6     2481.49     2745.67    112.81 o 
   7   0   6      112.84      160.91     29.78 o 
   8   0   6       49.78       42.01     35.78 o 
   9   0   6      290.87      398.61     88.52 o 
  10   0   6      118.82      148.14     62.63 o 
 -11   1   6        8.13       -2.74     22.90 o 
 -10   1   6       19.91       -8.61     46.84 o 
  -9   1   6       80.14       46.22     19.36 o 
  -8   1   6       61.01      110.15     31.06 o 
  -7   1   6       36.03       26.57     17.01 o 
  -6   1   6     1477.01     1433.94     87.71 o 
  -5   1   6     2485.34     1999.48     96.89 o 
  -4   1   6     1696.32     1786.35    117.81 o 
  -3   1   6     1147.18     1463.96     71.57 o 
  -2   1   6     7489.56     7641.80    147.33 o 
  -1   1   6    11080.77    11433.70    138.57 o 
   0   1   6     8300.35     8796.87    115.54 o 
   1   1   6     3014.28     3287.24     55.92 o 
   2   1   6      427.99      465.08     22.11 o 
   3   1   6        7.03        6.52      4.54 o 
   4   1   6     1301.05     1205.49     34.74 o 
   5   1   6     1673.57     1772.12     56.74 o 
   6   1   6       48.63       61.10     13.39 o 
   7   1   6      409.01      426.43     33.97 o 
   8   1   6     1123.82     1067.56     71.40 o 
   9   1   6      443.78      506.03     65.27 o 
  10   1   6       26.44      -11.86     15.58 o 
 -11   2   6       30.86        4.40     37.52 o 
 -10   2   6       38.04       41.20     24.93 o 
  -9   2   6      233.89      195.00     43.79 o 
  -8   2   6      126.58      124.65     32.66 o 
  -7   2   6       81.23       46.90     25.36 o 
  -6   2   6     1509.69     1357.34    126.95 o 
  -5   2   6       30.43       -4.19     27.49 o 
  -4   2   6     1501.40     1543.32     54.18 o 
  -3   2   6     6840.65     7461.49    114.52 o 
  -2   2   6     2706.54     2644.33     43.21 o 
  -1   2   6     5065.06     4785.09     59.38 o 
   0   2   6     1499.73     1486.63     35.64 o 
   1   2   6      318.70      313.86     12.49 o 
   2   2   6      445.68      369.33     24.35 o 
   3   2   6     2636.66     2665.22     62.39 o 
   4   2   6     2700.10     2698.83     55.72 o 
   5   2   6      928.04      968.73     30.78 o 
   6   2   6       92.42       87.84     10.19 o 
   7   2   6       54.26       38.24     17.17 o 
   8   2   6       23.42       19.70     24.40 o 
   9   2   6        2.98      -17.66     41.57 o 
  10   2   6       11.47       18.25     19.37 o 
 -11   3   6       38.75       49.73     46.18 o 
 -10   3   6       78.77       61.41     27.06 o 
  -9   3   6      448.99      446.54     68.06 o 
  -8   3   6     1814.09     1836.17    121.57 o 
  -7   3   6     2906.94     2159.05    392.70 o 
  -6   3   6     1146.03     1043.62    117.78 o 
  -5   3   6     1255.75      823.62    182.36 o 
  -4   3   6    11550.47    11437.47    116.32 o 
  -3   3   6    17043.29    18171.15    311.79 o 
  -2   3   6     2501.29     2093.83     60.17 o 
  -1   3   6       65.06       55.04      6.96 o 
   0   3   6       10.51        9.39      3.77 o 
   1   3   6     5257.53     5358.92     75.77 o 
   2   3   6     5613.21     5784.11     95.97 o 
   3   3   6    11386.69    11839.08    118.16 o 
   4   3   6      777.02      804.49     27.92 o 
   5   3   6      450.98      432.82     24.87 o 
   6   3   6      359.01      318.10     29.09 o 
   7   3   6      565.72      539.53     37.53 o 
   8   3   6      421.67      428.78     65.24 o 
   9   3   6      244.61      259.35     47.82 o 
  10   3   6       32.53       48.23     27.36 o 
 -11   4   6       15.68       43.34     26.90 o 
 -10   4   6       30.85       51.11     51.66 o 
  -9   4   6      358.41      407.27     63.20 o 
  -8   4   6      188.74      190.50     57.09 o 
  -7   4   6       52.31        0.65     17.75 o 
  -6   4   6      842.51      736.70    100.17 o 
  -5   4   6      959.54     1025.78    112.06 o 
  -4   4   6     2713.04     2497.93    161.19 o 
  -3   4   6     1047.81     1240.29     56.79 o 
  -2   4   6     7446.85     7371.76     91.29 o 
  -1   4   6      432.16      462.77     18.91 o 
   0   4   6        7.07        2.34      3.79 o 
   1   4   6     3919.04     3907.06    100.53 o 
   2   4   6     4953.51     5434.64     89.23 o 
   3   4   6     1935.94     2010.10     62.87 o 
   4   4   6      490.88      504.97     22.56 o 
   5   4   6     1788.56     1955.09     71.13 o 
   6   4   6      200.16      245.31     25.43 o 
   7   4   6      447.96      450.80     37.64 o 
   8   4   6      127.98      158.31     32.05 o 
   9   4   6        2.84      -13.49     20.85 o 
 -10   5   6      111.34       95.90     37.40 o 
  -9   5   6      455.29      441.71     66.01 o 
  -8   5   6      590.75      569.66     71.64 o 
  -7   5   6      496.42      603.61     69.67 o 
  -6   5   6      381.00      406.82     54.00 o 
  -5   5   6       84.67       83.24     18.36 o 
  -4   5   6     1873.51     2012.15    108.44 o 
  -3   5   6     6116.40     6195.82    105.61 o 
  -2   5   6     5027.87     5426.07     82.09 o 
  -1   5   6     7123.30     7508.04    142.65 o 
   0   5   6     1664.85     1453.51     44.08 o 
   1   5   6     2789.87     2841.38     96.41 o 
   2   5   6     9748.54     9712.96    292.54 o 
   3   5   6     1194.86     1277.97     67.68 o 
   4   5   6      392.82      400.33     28.73 o 
   5   5   6      723.01      810.11     96.86 o 
   6   5   6      295.09      237.05     87.36 o 
   7   5   6     1114.86     1326.32    106.65 o 
   8   5   6      276.07      242.95     63.88 o 
   9   5   6        8.78       -0.36     25.80 o 
 -10   6   6       11.56       23.54     57.95 o 
  -9   6   6        4.52      -24.03     25.47 o 
  -8   6   6      257.43      191.34     39.61 o 
  -7   6   6       12.20        9.86     50.42 o 
  -6   6   6      162.23      156.13     52.13 o 
  -5   6   6      319.22      377.13     53.69 o 
  -4   6   6      232.03      260.40     44.05 o 
  -3   6   6        0.92        7.72      5.90 o 
  -2   6   6       36.76       23.78     10.28 o 
  -1   6   6     4510.37     4625.63    175.77 o 
   0   6   6      914.87      975.97     65.12 o 
   1   6   6      812.95      714.73     72.24 o 
   2   6   6       54.30       57.54     16.00 o 
   3   6   6      181.10      150.51     24.32 o 
   4   6   6        8.49       27.56     14.64 o 
   5   6   6       29.40       53.28     26.97 o 
   6   6   6        0.45      -15.47     20.49 o 
   7   6   6      230.75      178.85     49.52 o 
   8   6   6        3.61       -3.33     27.04 o 
   9   6   6        2.40      -18.16     54.20 o 
 -10   7   6       28.42       10.03     22.86 o 
  -9   7   6      244.41      280.09     53.94 o 
  -8   7   6      549.63      593.60     76.17 o 
  -7   7   6      787.98      948.07     92.87 o 
  -6   7   6      106.40      104.76     31.43 o 
  -5   7   6       91.74       48.19     23.74 o 
  -4   7   6       95.43       91.49     49.97 o 
  -3   7   6      792.75      727.14     34.28 o 
  -2   7   6       24.76       21.41      5.45 o 
  -1   7   6     1821.61     1834.31     95.53 o 
   0   7   6      279.43      283.93     40.43 o 
   1   7   6      110.73      165.53     27.66 o 
   2   7   6      398.83      503.14     55.57 o 
   3   7   6     1107.10     1042.34    115.51 o 
   4   7   6     1615.29     1591.84    160.63 o 
   5   7   6      980.17     1186.44    134.62 o 
   6   7   6      380.74      332.20     78.94 o 
   7   7   6      242.15      343.42     79.49 o 
   8   7   6      267.06      259.94     87.79 o 
  -9   8   6      108.32      179.26     45.11 o 
  -8   8   6       18.78      -18.84     24.58 o 
  -7   8   6      640.31      593.87     77.12 o 
  -6   8   6     1223.35     1302.20    109.59 o 
  -5   8   6      967.62      858.80     87.75 o 
  -4   8   6     2626.97     2523.10    109.19 o 
  -3   8   6     1202.21     1467.34     67.48 o 
  -2   8   6      447.75      474.96     30.89 o 
  -1   8   6     4930.09     4530.68    272.97 o 
   0   8   6     2288.09     2509.19     96.61 o 
   1   8   6     1272.46     1276.25     84.63 o 
   2   8   6      125.83      101.55     46.33 o 
   3   8   6       38.19       32.43     26.39 o 
   4   8   6       27.22        9.38     32.95 o 
   5   8   6      936.55      988.36    139.09 o 
   6   8   6      288.34      370.40     92.45 o 
   7   8   6       63.23      152.12     64.62 o 
   8   8   6       16.31       16.62     34.52 o 
  -9   9   6        2.54      -12.55     30.56 o 
  -8   9   6       26.22       41.54     34.51 o 
  -7   9   6        1.44       18.62     24.76 o 
  -6   9   6      132.95      115.55     53.51 o 
  -5   9   6      586.62      680.67    118.61 o 
  -4   9   6      111.21      103.34     59.17 o 
  -3   9   6        6.31       -3.02      9.67 o 
  -2   9   6      260.15      241.47     23.27 o 
  -1   9   6      187.96      215.53     37.05 o 
   0   9   6      401.42      403.87     46.25 o 
   1   9   6      143.89      154.55     37.88 o 
   2   9   6       89.21      116.43     31.70 o 
   3   9   6      978.80      871.77    130.00 o 
   4   9   6       15.00       -6.90     19.43 o 
   5   9   6        3.28        0.15     24.58 o 
   6   9   6        3.32       -1.15     29.61 o 
   7   9   6      130.71      155.12     66.00 o 
   8   9   6       64.21       98.00     53.24 o 
  -8  10   6        2.34       -0.53     43.90 o 
  -7  10   6        9.11       28.64     40.17 o 
  -6  10   6       21.49      -50.17     50.17 o 
  -5  10   6      396.48      337.46     89.14 o 
  -4  10   6       46.96      132.99     70.29 o 
  -3  10   6        1.07      -13.15     16.22 o 
  -2  10   6        0.43      -18.27     33.79 o 
  -1  10   6        5.96      -15.48     15.48 o 
   0  10   6       47.08       65.01     20.66 o 
   1  10   6      174.26      236.81     46.12 o 
   2  10   6       28.95       68.84     53.09 o 
   3  10   6       81.36       70.75     43.92 o 
   4  10   6        0.35       15.42     19.66 o 
   5  10   6       19.87       15.25     37.60 o 
   6  10   6       67.96       28.34     33.18 o 
   7  10   6       35.00       28.39     42.72 o 
  -7  11   6      139.17      144.35     64.24 o 
  -6  11   6       87.40      105.17     58.59 o 
  -5  11   6       10.52      -41.07     63.11 o 
  -4  11   6      282.89      282.21     73.21 o 
  -3  11   6      400.89      398.71     54.95 o 
  -2  11   6     1028.82     1133.19     91.19 o 
  -1  11   6      396.68      471.72     57.10 o 
   0  11   6      943.49      977.47     96.75 o 
   1  11   6        3.26       28.66     22.43 o 
   2  11   6      172.59       71.74     36.64 o 
   3  11   6     1045.44     1047.76    150.36 o 
   4  11   6      418.07      586.49    116.60 o 
   5  11   6       47.77       59.89     54.72 o 
   6  11   6        8.49       26.43     29.61 o 
  -6  12   6      126.44       61.23     33.89 o 
  -5  12   6      272.59      321.77     87.26 o 
  -4  12   6       52.24       48.87     42.08 o 
  -3  12   6        0.29      -11.52     24.95 o 
  -2  12   6       29.96       23.06     19.27 o 
  -1  12   6      795.07      700.38     74.67 o 
   0  12   6      305.74      322.64     54.42 o 
   1  12   6       19.03       10.36     15.98 o 
   2  12   6       40.86       22.88     27.16 o 
   3  12   6        5.84      -13.84     37.37 o 
   4  12   6      123.19      231.63     80.35 o 
   5  12   6      284.87      372.45    105.27 o 
  -5  13   6        2.59       15.04     33.52 o 
  -4  13   6        1.82      -56.94     56.94 o 
  -3  13   6      165.06      119.19     53.73 o 
  -2  13   6       13.72       18.56     25.67 o 
  -1  13   6       90.05      128.10     35.74 o 
   0  13   6      281.80      298.86     53.61 o 
   1  13   6        2.45        2.88     25.31 o 
   2  13   6       31.10       -7.01     40.93 o 
   3  13   6       32.97       17.12     39.07 o 
   4  13   6        3.23      -33.21     48.47 o 
  -4  14   6        8.11       -7.55     26.57 o 
  -3  14   6       23.78       84.03     76.27 o 
  -2  14   6       23.40      147.87     75.23 o 
  -1  14   6       43.51       62.77     39.11 o 
   0  14   6       50.46      183.24     73.12 o 
   1  14   6       49.52      138.67     53.10 o 
   2  14   6      123.41      180.67     73.38 o 
 -11   1   7      284.54      307.60     69.03 o 
 -10   1   7        4.98       27.64     47.71 o 
  -9   1   7       80.06       34.43     22.92 o 
  -8   1   7      543.00      496.19     60.31 o 
  -7   1   7     1254.40     1270.46     90.07 o 
  -6   1   7     3527.02     3425.61    140.94 o 
  -5   1   7       64.43       84.93     30.12 o 
  -4   1   7     2229.79     2328.95    141.28 o 
  -3   1   7     2982.73     2866.80     74.56 o 
  -2   1   7      625.02      568.54     25.64 o 
  -1   1   7      668.65      662.64     31.08 o 
   0   1   7      711.72      700.64     27.51 o 
   1   1   7      431.38      446.65     22.75 o 
   2   1   7      211.36      179.44     14.52 o 
   3   1   7     3871.69     3662.03    192.60 o 
   4   1   7     1223.65     1221.82     33.10 o 
   5   1   7     1155.86     1262.82     47.20 o 
   6   1   7        4.17        7.12     14.00 o 
   7   1   7      121.25      112.14     28.24 o 
   8   1   7      135.25      162.05     37.92 o 
   9   1   7       18.12       -0.73     60.60 o 
 -11   2   7      110.60      119.78     30.72 o 
 -10   2   7      163.89      232.65     52.60 o 
  -9   2   7      759.94      714.91     80.28 o 
  -8   2   7      964.34      921.40     85.74 o 
  -7   2   7      187.15      180.20     37.43 o 
  -6   2   7       95.62       69.77     17.82 o 
  -5   2   7     1791.67     1608.50    129.94 o 
  -4   2   7       30.44       32.70      9.49 o 
  -3   2   7    13290.68    13013.52    170.86 o 
  -2   2   7     2813.10     2993.19     47.45 o 
  -1   2   7        7.26       12.41      4.64 o 
   0   2   7     1483.95     1430.18     29.76 o 
   1   2   7     1645.69     1506.85     65.35 o 
   2   2   7     6493.95     6541.27    154.95 o 
   3   2   7     2755.52     3090.51     94.26 o 
   4   2   7       11.97        5.97      6.42 o 
   5   2   7      217.11      237.85     17.51 o 
   6   2   7     2882.77     3096.47     82.63 o 
   7   2   7     1045.35     1076.12     71.73 o 
   8   2   7      353.56      360.05    101.37 o 
   9   2   7        1.36       16.85     19.34 o 
 -11   3   7       10.36        7.46     45.75 o 
 -10   3   7      161.44      187.62     51.06 o 
  -9   3   7      273.91      355.13     59.85 o 
  -8   3   7       18.96       43.62     27.89 o 
  -7   3   7     2999.22     3446.17    224.17 o 
  -6   3   7      808.12      630.79     76.40 o 
  -5   3   7       16.66       18.29      6.02 o 
  -4   3   7      336.83      314.31     24.34 o 
  -3   3   7     6696.12     7428.17    213.33 o 
  -2   3   7     3141.62     3038.93     52.91 o 
  -1   3   7     3477.76     3521.24    118.25 o 
   0   3   7       73.81       82.00      7.96 o 
   1   3   7      277.25      278.19     15.10 o 
   2   3   7     9115.92     9605.85     98.00 o 
   3   3   7       69.81       72.86      7.97 o 
   4   3   7     2802.42     2820.31     58.50 o 
   5   3   7      426.93      462.21     31.94 o 
   6   3   7      633.57      622.72     36.91 o 
   7   3   7       64.80       57.58     18.51 o 
   8   3   7       94.02       96.68     33.05 o 
   9   3   7       45.94      109.39     37.39 o 
 -11   4   7       26.58      -20.48     20.48 o 
 -10   4   7        6.50      -26.73     26.73 o 
  -9   4   7       29.10       12.15     49.15 o 
  -8   4   7      146.43      201.38     63.48 o 
  -7   4   7      113.18      119.51     45.99 o 
  -6   4   7      517.59      509.61     86.23 o 
  -5   4   7     1741.12     1731.33    144.14 o 
  -4   4   7        8.01        8.80      9.16 o 
  -3   4   7     1309.23     1284.23     40.85 o 
  -2   4   7     2668.16     2707.65     58.75 o 
  -1   4   7      965.21      919.64     33.23 o 
   0   4   7     1699.57     1658.76     39.35 o 
   1   4   7     1858.09     2015.48     64.85 o 
   2   4   7      270.69      237.02     18.13 o 
   3   4   7       26.17       21.19      9.97 o 
   4   4   7        6.72        2.23      3.84 o 
   5   4   7      437.22      462.99     37.82 o 
   6   4   7      289.40      305.37     32.08 o 
   7   4   7      119.32      130.06     26.11 o 
   8   4   7       20.22       11.23     36.51 o 
   9   4   7        2.74      -20.26     20.26 o 
 -10   5   7      266.45      323.10     48.95 o 
  -9   5   7       26.98       17.31     41.28 o 
  -8   5   7      420.84      499.02     67.23 o 
  -7   5   7     1434.37     1490.78    108.51 o 
  -6   5   7     1211.42     1182.79     93.34 o 
  -5   5   7     2946.19     3002.05    142.59 o 
  -4   5   7     2493.51     2573.22    100.43 o 
  -3   5   7      901.47     1030.45     36.51 o 
  -2   5   7       51.72       41.44      6.80 o 
  -1   5   7     7511.85     7821.70    127.01 o 
   0   5   7     3711.36     3851.92     77.42 o 
   1   5   7     3593.47     3817.38     89.57 o 
   2   5   7       18.15        7.05      8.50 o 
   3   5   7       18.03       15.42     12.49 o 
   4   5   7      281.61      353.03     24.82 o 
   5   5   7     1449.36     1427.47    102.43 o 
   6   5   7       86.77      117.11     33.85 o 
   7   5   7       49.34       38.36     19.49 o 
   8   5   7       18.92       42.17     30.96 o 
   9   5   7      219.40      194.06     49.43 o 
 -10   6   7      170.28      236.30     46.93 o 
  -9   6   7      370.55      434.12     65.97 o 
  -8   6   7        4.97        7.82     38.04 o 
  -7   6   7       28.33       28.76     25.86 o 
  -6   6   7     1348.22     1508.47    111.39 o 
  -5   6   7     1809.79     1849.86    115.32 o 
  -4   6   7     6070.44     6551.47    279.98 o 
  -3   6   7      823.74      781.93     32.91 o 
  -2   6   7      150.07      141.51     14.74 o 
  -1   6   7     3137.98     2894.08     91.73 o 
   0   6   7     3498.06     3303.64    128.87 o 
   1   6   7     5893.64     5803.50    141.06 o 
   2   6   7     1723.04     1945.72     87.99 o 
   3   6   7      331.23      280.62     34.96 o 
   4   6   7     1496.35     1305.89    135.11 o 
   5   6   7     1661.06     1676.77    111.99 o 
   6   6   7      509.14      475.59    148.12 o 
   7   6   7      795.80      730.31     86.19 o 
   8   6   7      220.54      207.12     48.92 o 
   9   6   7        0.00      -31.63     43.18 o 
 -10   7   7        0.83       52.71     35.26 o 
  -9   7   7        3.27        5.86     26.71 o 
  -8   7   7       69.39      117.29     42.25 o 
  -7   7   7       27.60       67.63     26.92 o 
  -6   7   7      934.21     1029.89     96.24 o 
  -5   7   7     2121.84     2276.49    136.74 o 
  -4   7   7      628.74      583.44     69.30 o 
  -3   7   7     1205.49     1195.84     43.38 o 
  -2   7   7       21.78        9.55      7.65 o 
  -1   7   7       77.39       20.78     11.40 o 
   0   7   7      207.02      251.75     49.33 o 
   1   7   7     1256.49     1300.24     79.61 o 
   2   7   7       68.22       99.28     24.02 o 
   3   7   7        1.06        9.01     19.45 o 
   4   7   7      163.99      176.04     52.40 o 
   5   7   7      185.54      181.51     58.89 o 
   6   7   7       19.63       12.20     20.39 o 
   7   7   7      169.28      113.51     35.06 o 
   8   7   7      193.25      128.52     63.09 o 
  -9   8   7        9.45       43.70     32.64 o 
  -8   8   7      105.04      122.24     40.59 o 
  -7   8   7      225.47      319.01     62.31 o 
  -6   8   7       84.64       71.17     33.87 o 
  -5   8   7      396.33      338.97     72.26 o 
  -4   8   7      279.08      283.17     35.85 o 
  -3   8   7       70.24       66.51     10.02 o 
  -2   8   7     1074.29      967.87     46.65 o 
  -1   8   7      571.39      553.39     57.03 o 
   0   8   7     1287.22     1146.23    287.36 o 
   1   8   7        9.45       20.70     16.65 o 
   2   8   7        2.56        3.71     10.04 o 
   3   8   7      796.51      743.12    107.88 o 
   4   8   7      589.91      739.24    113.48 o 
   5   8   7       18.82       23.82     27.46 o 
   6   8   7        7.32       22.49     33.59 o 
   7   8   7      189.39      219.19     71.96 o 
   8   8   7       43.65      -25.91     25.91 o 
  -9   9   7       60.49       88.97     34.75 o 
  -8   9   7      377.35      471.56     75.07 o 
  -7   9   7      537.71      629.54     84.44 o 
  -6   9   7      414.20      440.04     66.07 o 
  -5   9   7       62.24       26.54     19.56 o 
  -4   9   7      384.80      363.47     97.05 o 
  -3   9   7     1486.91     1244.49    105.57 o 
  -2   9   7     3673.96     3799.25     91.42 o 
  -1   9   7     2526.98     2466.30    164.78 o 
   0   9   7      104.21       50.42     66.41 o 
   1   9   7      164.15      186.34     35.65 o 
   2   9   7     1272.53     1372.41    158.43 o 
   3   9   7     1224.24     1119.56    143.05 o 
   4   9   7      345.80      399.65     86.74 o 
   5   9   7      331.20      404.45     90.67 o 
   6   9   7       22.56       29.69     39.56 o 
   7   9   7        2.95       68.20     45.28 o 
  -8  10   7      265.17      255.76     80.92 o 
  -7  10   7      217.95      235.02     84.34 o 
  -6  10   7       83.01       89.73     54.54 o 
  -5  10   7       17.62       31.63     43.83 o 
  -4  10   7      457.80      421.22     67.23 o 
  -3  10   7     2467.14     2457.71    140.83 o 
  -2  10   7      722.25      967.21     82.64 o 
  -1  10   7      947.79     1098.99     91.00 o 
   0  10   7        4.29        9.83     31.69 o 
   1  10   7      504.93      577.91     66.05 o 
   2  10   7      702.32      929.47     86.04 o 
   3  10   7      465.83      449.54     99.98 o 
   4  10   7        2.08       18.15     23.92 o 
   5  10   7      174.04      173.68     66.49 o 
   6  10   7      330.48      345.62     98.63 o 
   7  10   7      372.82      444.50    115.33 o 
  -7  11   7       50.59       21.18     40.70 o 
  -6  11   7      176.09      209.77     72.51 o 
  -5  11   7      201.88       79.12     52.08 o 
  -4  11   7      195.78      137.61     60.00 o 
  -3  11   7      546.69      617.86     77.12 o 
  -2  11   7      385.18      496.60     62.37 o 
  -1  11   7      465.07      364.76     52.18 o 
   0  11   7        3.38       25.49     31.71 o 
   1  11   7      507.83      648.94     79.11 o 
   2  11   7      934.43      805.98    139.51 o 
   3  11   7      492.37      416.43     97.36 o 
   4  11   7       23.33       -4.79     24.32 o 
   5  11   7        5.44       36.94     50.02 o 
   6  11   7      175.34      233.19     77.82 o 
  -6  12   7       57.78       97.79     57.85 o 
  -5  12   7      183.53      145.81     66.84 o 
  -4  12   7      211.98      282.89     78.46 o 
  -3  12   7        9.46       21.21     13.92 o 
  -2  12   7       83.17       99.75     33.14 o 
  -1  12   7      404.65      412.85     60.83 o 
   0  12   7      723.91      782.46     80.70 o 
   1  12   7      243.30      300.50     44.56 o 
   2  12   7      137.23       86.98     52.95 o 
   3  12   7        0.10      -45.30     45.30 o 
   4  12   7       19.89       32.17     35.36 o 
   5  12   7        0.55      -49.62     49.62 o 
  -5  13   7       57.10       98.69     63.90 o 
  -4  13   7       19.35       34.80     39.06 o 
  -3  13   7        8.29       14.13     21.70 o 
  -2  13   7       15.48       13.80     16.92 o 
  -1  13   7       82.80       55.76     22.48 o 
   0  13   7      640.77      743.30     82.08 o 
   1  13   7       97.04      126.79     31.74 o 
   2  13   7        9.96       99.46     60.33 o 
   3  13   7       78.06       74.05     59.18 o 
   4  13   7      217.38      247.33     96.83 o 
  -3  14   7       66.63       73.89     25.99 o 
  -2  14   7        2.70       24.84     33.08 o 
  -1  14   7      188.58      143.23     61.91 o 
   0  14   7      110.44      128.87     52.61 o 
   1  14   7      180.91      316.96     92.84 o 
   2  14   7      144.73      116.88     70.17 o 
 -11   0   8       17.53      -34.58     41.67 o 
 -10   0   8      255.12      248.36     68.42 o 
  -9   0   8     2209.01     2183.97    193.87 o 
  -8   0   8     2579.06     3044.04    216.90 o 
  -7   0   8      250.67      200.96     58.49 o 
  -6   0   8        5.19       -3.45     18.67 o 
  -5   0   8     8260.65     7940.99    287.93 o 
  -4   0   8     6941.89     7114.73    248.28 o 
  -3   0   8    35245.42    34430.12    385.13 o 
  -2   0   8      216.77      241.46     28.03 o 
  -1   0   8      853.88      821.14     78.74 o 
   0   0   8     7653.76     7591.13    236.88 o 
   1   0   8    10857.93     6709.58   3099.24 o 
   2   0   8    12556.69    14159.91    664.10 o 
   3   0   8      854.14      682.80     93.28 o 
   4   0   8      357.70      408.61     27.88 o 
   5   0   8      879.35      853.21     50.97 o 
   6   0   8      959.13     1021.87     65.27 o 
   7   0   8      212.81      150.84     65.80 o 
   8   0   8      812.55     1038.46    136.50 o 
   9   0   8       46.76       55.65     24.14 o 
 -11   1   8       89.93      110.00     40.29 o 
 -10   1   8       72.31      100.84     35.64 o 
  -9   1   8      167.66      119.51     26.27 o 
  -8   1   8      564.66      493.48     60.85 o 
  -7   1   8       56.08      102.26     29.16 o 
  -6   1   8       19.18       27.69     17.26 o 
  -5   1   8     2237.75     2109.27    105.48 o 
  -4   1   8     8031.31     7330.50    376.31 o 
  -3   1   8     9300.10     9881.99    202.58 o 
  -2   1   8     3384.52     3552.97     73.71 o 
  -1   1   8      330.02      291.06     19.77 o 
   0   1   8     2025.32     1071.70     72.05 o 
   1   1   8     2415.04     2323.69     78.52 o 
   2   1   8     2096.36     2198.18     82.49 o 
   3   1   8      130.17      124.99     13.21 o 
   4   1   8      599.96      732.20     31.38 o 
   5   1   8     1582.73     1434.45     46.47 o 
   6   1   8     1575.36     1826.22     81.69 o 
   7   1   8       49.51       22.34     26.99 o 
   8   1   8       10.06       21.57     31.47 o 
   9   1   8       62.37       87.14     32.13 o 
 -11   2   8       11.50       30.72     42.58 o 
 -10   2   8       54.55      106.07     40.30 o 
  -9   2   8       45.50       72.36     30.68 o 
  -8   2   8      262.57      196.72     40.96 o 
  -7   2   8      318.56      313.67     64.45 o 
  -6   2   8     1244.81     1143.74    118.69 o 
  -5   2   8     1394.46     1345.75     62.96 o 
  -4   2   8     7238.86     6817.61    205.85 o 
  -3   2   8     1339.04     1439.89     56.46 o 
  -2   2   8     2189.60     2357.09     54.58 o 
  -1   2   8     9564.35     9472.33    148.00 o 
   0   2   8     4204.43     4376.57    102.27 o 
   1   2   8     3761.55     3896.73     78.33 o 
   2   2   8       51.77       57.36     16.85 o 
   3   2   8     1423.11     1523.74     48.10 o 
   4   2   8     1455.68     1570.86     61.54 o 
   5   2   8      203.02      181.26     13.96 o 
   6   2   8       40.25       29.41     16.28 o 
   7   2   8        9.44       15.75     20.62 o 
   8   2   8       21.55       -5.96     35.76 o 
   9   2   8      191.89      216.66     54.78 o 
 -11   3   8      288.35      370.32     66.81 o 
 -10   3   8      130.56      174.23     47.76 o 
  -9   3   8       20.32       51.10     29.01 o 
  -8   3   8      409.62      482.22     66.93 o 
  -7   3   8      852.18      822.60    117.69 o 
  -6   3   8     4050.53     3782.28    243.70 o 
  -5   3   8      377.69      409.82     28.92 o 
  -4   3   8      190.56      177.40     21.24 o 
  -3   3   8     2388.06     2410.61     78.95 o 
  -2   3   8     8674.70     8545.42    110.59 o 
  -1   3   8     7309.92     7266.64     86.25 o 
   0   3   8     2853.87     2819.73     49.74 o 
   1   3   8       46.68       33.46      5.18 o 
   2   3   8      495.11      421.62     32.54 o 
   3   3   8     3757.03     3678.73    121.49 o 
   4   3   8      994.93      867.23     43.29 o 
   5   3   8      518.46      599.73     42.92 o 
   6   3   8       30.54       24.44     13.56 o 
   7   3   8        1.97       15.49     19.97 o 
   8   3   8       10.87       -8.24     14.72 o 
   9   3   8       23.91       72.72     31.37 o 
 -10   4   8      104.42       69.43     36.64 o 
  -9   4   8      513.30      595.45     78.03 o 
  -8   4   8      572.09      637.53    114.85 o 
  -7   4   8     2576.32     2638.47    207.18 o 
  -6   4   8      615.43      679.20     99.44 o 
  -5   4   8      752.73      846.67    103.65 o 
  -4   4   8     1076.05     1018.25     77.66 o 
  -3   4   8     1181.86     1044.01     46.10 o 
  -2   4   8     3795.03     3665.21     75.62 o 
  -1   4   8     1762.38     1623.02     45.88 o 
   0   4   8     1708.33     1754.84     45.44 o 
   1   4   8      482.36      497.55     26.80 o 
   2   4   8     6279.76     6704.37     97.21 o 
   3   4   8     5595.68     5784.39    139.53 o 
   4   4   8      980.02     1082.11     32.37 o 
   5   4   8       79.46      113.02     12.96 o 
   6   4   8      332.95      295.54     46.44 o 
   7   4   8      917.07      899.01     71.24 o 
   8   4   8      675.98      809.41    149.29 o 
   9   4   8       81.99       98.72     39.93 o 
 -10   5   8      187.31      224.08     42.49 o 
  -9   5   8       47.86       34.73     19.09 o 
  -8   5   8       10.64       -1.05     16.11 o 
  -7   5   8     1954.43     2091.47    132.89 o 
  -6   5   8      577.76      621.94     68.99 o 
  -5   5   8     1088.38     1065.20     85.91 o 
  -4   5   8      206.11      190.21     33.22 o 
  -3   5   8      479.14      453.74     26.72 o 
  -2   5   8     2746.42     2480.14     61.72 o 
  -1   5   8     2182.93     1939.63     54.22 o 
   0   5   8     1165.27     1109.01     37.45 o 
   1   5   8       61.16       58.30     10.45 o 
   2   5   8     1175.13     1128.56     52.70 o 
   3   5   8       16.53       33.72     10.28 o 
   4   5   8     3098.55     3348.50    189.97 o 
   5   5   8      414.06      293.23     45.15 o 
   6   5   8      167.21      134.77     30.97 o 
   7   5   8      425.08      497.93     81.03 o 
   8   5   8       14.56       -7.38     23.62 o 
 -10   6   8      188.78      217.87     56.42 o 
  -9   6   8      252.00      221.00     47.11 o 
  -8   6   8       24.19       20.22     16.97 o 
  -7   6   8       28.73       23.21     21.88 o 
  -6   6   8      655.75      609.29     71.08 o 
  -5   6   8      648.22      655.74     70.30 o 
  -4   6   8     1027.36     1001.07     68.07 o 
  -3   6   8       23.64       21.63      8.16 o 
  -2   6   8       35.17       34.53      9.32 o 
  -1   6   8     1783.97     1733.41     72.38 o 
   0   6   8      467.52      414.68     31.90 o 
   1   6   8      200.64      211.52     18.26 o 
   2   6   8       13.55        9.04      7.81 o 
   3   6   8     1101.23     1068.82     62.69 o 
   4   6   8        8.11       -1.32     18.10 o 
   5   6   8       22.36        2.11     17.29 o 
   6   6   8       17.78        1.77     23.36 o 
   7   6   8      131.00       81.87     28.93 o 
   8   6   8        9.97        3.12     20.83 o 
  -9   7   8        0.35       -0.67     30.64 o 
  -8   7   8        9.99        7.16     21.16 o 
  -7   7   8        1.76        1.33     25.23 o 
  -6   7   8       15.71       10.80     15.79 o 
  -5   7   8      365.82      405.11     58.23 o 
  -4   7   8      540.03      481.96     61.22 o 
  -3   7   8      543.96      579.45     29.94 o 
  -2   7   8       12.19        0.91      7.49 o 
  -1   7   8      456.35      405.31     65.11 o 
   0   7   8      705.71      645.18     54.36 o 
   1   7   8      709.59      680.95     60.50 o 
   2   7   8       70.57       24.65     35.30 o 
   3   7   8      919.80      750.44     85.94 o 
   4   7   8       97.13       47.76     46.05 o 
   5   7   8      464.03      385.63     90.87 o 
   6   7   8      343.72      375.31     98.33 o 
   7   7   8      287.08      227.57     65.42 o 
   8   7   8       44.79      -43.07     43.07 o 
  -9   8   8      270.20      392.61     71.93 o 
  -8   8   8      768.00      974.40    105.69 o 
  -7   8   8      599.38      717.34     88.15 o 
  -6   8   8       40.73       24.25     29.62 o 
  -5   8   8       48.84       22.30     18.30 o 
  -4   8   8     1786.17     1786.85    122.70 o 
  -3   8   8      825.14      872.23     42.80 o 
  -2   8   8      195.10      209.15     19.80 o 
  -1   8   8       14.49        9.32     12.67 o 
   0   8   8     1919.22     1535.45     95.76 o 
   1   8   8     1895.37     1885.07    106.69 o 
   2   8   8     2182.54     2244.82    175.42 o 
   3   8   8      538.16      563.74     92.51 o 
   4   8   8       79.51      134.44     49.98 o 
   5   8   8        4.03        8.03     16.09 o 
   6   8   8      160.07       38.05     57.57 o 
   7   8   8      411.44      382.51    181.41 o 
  -8   9   8        2.05       12.15     25.88 o 
  -7   9   8       18.73       10.95     28.23 o 
  -6   9   8      342.00      339.02     60.95 o 
  -5   9   8        1.18        8.22     22.39 o 
  -4   9   8       84.61       55.17     23.86 o 
  -3   9   8       73.21       64.67     16.07 o 
  -2   9   8       91.11       27.21     16.01 o 
  -1   9   8       23.35       42.83     24.96 o 
   0   9   8      301.41      221.88     42.00 o 
   1   9   8      110.34      103.87     28.97 o 
   2   9   8       70.98      157.37     36.30 o 
   3   9   8        1.63       14.66     22.42 o 
   4   9   8      134.66      101.40     53.43 o 
   5   9   8      231.91      325.07     83.74 o 
   6   9   8       90.36       15.90     51.72 o 
   7   9   8        1.44       -7.21     28.24 o 
  -8  10   8        4.17      -29.39     42.98 o 
  -7  10   8        0.61       -5.25     30.84 o 
  -6  10   8      135.23      143.53     58.23 o 
  -5  10   8      469.52      388.10     89.92 o 
  -4  10   8      221.04      266.48     65.87 o 
  -3  10   8        0.63       -0.44     37.20 o 
  -2  10   8      314.50      226.28     52.70 o 
  -1  10   8      208.49      254.33     47.85 o 
   0  10   8      574.53      680.89     70.90 o 
   1  10   8       53.17       57.66     17.94 o 
   2  10   8       45.93       23.88     36.64 o 
   3  10   8      190.77      168.55     62.08 o 
   4  10   8      140.83      127.50     58.58 o 
   5  10   8       79.71      109.00     63.09 o 
   6  10   8        7.27       -7.34     35.16 o 
  -7  11   8       38.55       57.70     49.67 o 
  -6  11   8      537.13      576.81    129.95 o 
  -5  11   8      380.84      375.63     93.05 o 
  -4  11   8      145.49      166.65     43.56 o 
  -3  11   8       11.71      -17.27     58.01 o 
  -2  11   8      114.63      122.87     33.95 o 
  -1  11   8      316.57      327.37     51.63 o 
   0  11   8      609.98      800.41     81.68 o 
   1  11   8       49.00       76.77     23.07 o 
   2  11   8       24.89       12.10     31.20 o 
   3  11   8       59.18       81.63     51.98 o 
   4  11   8      212.43      208.28     81.63 o 
   5  11   8      194.62      186.16     65.72 o 
  -6  12   8        6.01       48.32     39.97 o 
  -5  12   8       46.31       28.05     43.18 o 
  -4  12   8      376.49      336.18     87.18 o 
  -3  12   8      443.84      568.99     74.30 o 
  -2  12   8      173.09      183.39     39.61 o 
  -1  12   8        3.40       14.50     21.33 o 
   0  12   8      157.48      199.11     45.46 o 
   1  12   8      119.28      143.47     44.97 o 
   2  12   8      331.34      353.60     93.88 o 
   3  12   8      125.26       65.86     41.65 o 
   4  12   8       18.80      -26.04     40.38 o 
  -5  13   8        1.64      -52.12     52.12 o 
  -4  13   8        5.32       12.01     31.08 o 
  -3  13   8       79.99       48.60     26.99 o 
  -2  13   8       47.59      102.93     34.59 o 
  -1  13   8        7.01       18.49     55.40 o 
   0  13   8       65.71       48.65     27.42 o 
   1  13   8       66.97       69.48     57.69 o 
   2  13   8        0.43       38.78     49.07 o 
   3  13   8       21.87       12.12     27.70 o 
  -2  14   8      154.93      174.68     77.91 o 
  -1  14   8      102.29      160.62     68.74 o 
   0  14   8       27.97      112.95     53.15 o 
   1  14   8        0.40       39.86     27.48 o 
 -11   1   9      271.56      304.45     60.77 o 
 -10   1   9       14.00       22.45     68.01 o 
  -9   1   9      467.08      501.99     67.40 o 
  -8   1   9      155.50      170.90     39.04 o 
  -7   1   9      103.42       21.62     42.30 o 
  -6   1   9     1591.44     1573.93    119.85 o 
  -5   1   9       21.77       59.83     23.26 o 
  -4   1   9     2858.95     2648.07     82.70 o 
  -3   1   9       13.06       19.65      8.33 o 
  -2   1   9       19.55       20.24     10.55 o 
  -1   1   9     3243.22     3334.42    110.37 o 
   0   1   9     5011.57     5253.37    230.73 o 
   1   1   9     2168.74     2379.70     68.31 o 
   2   1   9     1063.82      971.51     91.00 o 
   3   1   9      426.21      410.56     31.01 o 
   4   1   9       13.73       10.08      9.95 o 
   5   1   9     1110.60     1195.05     60.61 o 
   6   1   9      315.06      397.90     58.18 o 
   7   1   9      296.47      309.36     54.77 o 
   8   1   9        0.59        8.17     30.19 o 
   9   1   9       50.46       14.12     17.09 o 
 -11   2   9       46.69       74.12     36.58 o 
 -10   2   9        0.70       14.68     21.83 o 
  -9   2   9      427.54      493.58     70.06 o 
  -8   2   9      433.68      494.82     66.16 o 
  -7   2   9      258.63      280.64     50.48 o 
  -6   2   9     2814.92     2642.95     92.66 o 
  -5   2   9      124.17       73.14     39.47 o 
  -4   2   9       16.99        6.25     17.00 o 
  -3   2   9     1246.89     1158.52     46.02 o 
  -2   2   9     1567.69     1378.85     44.30 o 
  -1   2   9     5552.47     5636.37     96.88 o 
   0   2   9     1110.73     1155.51     42.13 o 
   1   2   9      110.82       84.07     13.15 o 
   2   2   9      681.19      634.94     34.58 o 
   3   2   9      880.68      826.51     37.04 o 
   4   2   9     2250.02     2349.45     65.99 o 
   5   2   9     1185.70     1209.24     48.56 o 
   6   2   9      442.28      533.77     70.35 o 
   7   2   9      168.61      179.35     48.90 o 
   8   2   9      423.56      393.37     72.39 o 
   9   2   9      205.14      309.24     61.16 o 
 -10   3   9      875.23      931.83    101.62 o 
  -9   3   9      176.24      184.93     48.11 o 
  -8   3   9      414.68      421.46     63.51 o 
  -7   3   9      737.07      863.85    118.19 o 
  -6   3   9       21.92       20.29      8.28 o 
  -5   3   9     1544.63     1436.65     60.52 o 
  -4   3   9       75.70       91.54     15.83 o 
  -3   3   9      965.90     1109.45     51.28 o 
  -2   3   9     2249.88     2329.32     66.13 o 
  -1   3   9     1661.39     1590.30     42.37 o 
   0   3   9     2071.58     2026.87     43.64 o 
   1   3   9      618.26      545.40     43.60 o 
   2   3   9      131.97      167.08     30.22 o 
   3   3   9        5.89        9.14      6.94 o 
   4   3   9     2449.70     2211.92     69.97 o 
   5   3   9      114.24      139.34     26.63 o 
   6   3   9       11.31       31.93     13.91 o 
   7   3   9       77.84       64.22     30.58 o 
   8   3   9       84.76      130.80     44.93 o 
   9   3   9       64.93       86.72     33.63 o 
 -10   4   9       40.83       80.51     33.74 o 
  -9   4   9      208.28      257.79     54.79 o 
  -8   4   9      145.86      170.76     59.85 o 
  -7   4   9       42.84       27.55     17.16 o 
  -6   4   9        2.53        0.98     24.47 o 
  -5   4   9     1305.66     1280.80    130.73 o 
  -4   4   9      348.55      326.05     44.30 o 
  -3   4   9     1282.74     1325.36     60.14 o 
  -2   4   9        5.38        5.28      4.95 o 
  -1   4   9      148.47      143.42     13.30 o 
   0   4   9      383.07      353.42     21.75 o 
   1   4   9      306.69      332.10     25.32 o 
   2   4   9      537.43      489.17     33.76 o 
   3   4   9      274.51      208.19     27.90 o 
   4   4   9      404.45      431.48     41.55 o 
   5   4   9      257.11      278.72     36.17 o 
   6   4   9        0.45        4.59     14.88 o 
   7   4   9       37.34       28.63     22.82 o 
   8   4   9       47.79       38.89     28.84 o 
 -10   5   9       21.74       13.99     20.70 o 
  -9   5   9        2.66       53.18     26.66 o 
  -8   5   9      171.57      213.61     64.05 o 
  -7   5   9        0.40      -28.39     30.48 o 
  -6   5   9      109.21      157.35     35.65 o 
  -5   5   9     1856.77     1849.31    116.15 o 
  -4   5   9     3078.08     2712.84    165.07 o 
  -3   5   9     1859.44     1863.15     64.65 o 
  -2   5   9      624.27      646.86     33.83 o 
  -1   5   9      164.87      172.38     20.33 o 
   0   5   9     1424.56     1264.94     41.97 o 
   1   5   9     3414.87     3613.69     74.11 o 
   2   5   9     2349.48     2345.33     74.52 o 
   3   5   9      418.14      452.81     31.40 o 
   4   5   9      358.85      353.83     67.70 o 
   5   5   9     1172.18     1124.18    157.58 o 
   6   5   9      554.12      564.92     68.33 o 
   7   5   9      370.06      378.84     90.92 o 
   8   5   9       98.99       97.39     39.49 o 
 -10   6   9       14.61       28.33     23.08 o 
  -9   6   9       48.91       35.75     63.17 o 
  -8   6   9      775.13      869.31     96.30 o 
  -7   6   9      992.03      995.03     97.71 o 
  -6   6   9       11.80        6.36     23.65 o 
  -5   6   9      119.13       47.88     36.77 o 
  -4   6   9     3767.65     3984.61    135.64 o 
  -3   6   9     1294.27     1246.41     53.26 o 
  -2   6   9     2912.10     2532.35     68.18 o 
  -1   6   9       40.22       46.87     11.39 o 
   0   6   9      209.97      181.28     33.55 o 
   1   6   9     1861.04     1723.81     55.70 o 
   2   6   9     1479.09     1549.55     66.64 o 
   3   6   9     1176.71     1128.43     84.90 o 
   4   6   9      346.54      292.42     48.11 o 
   5   6   9      146.82      107.06     28.50 o 
   6   6   9       27.00       50.64     27.22 o 
   7   6   9      378.90      372.83     95.08 o 
   8   6   9      146.78       73.39     48.89 o 
  -9   7   9      212.26      234.33     55.69 o 
  -8   7   9      173.30      240.50     52.63 o 
  -7   7   9       77.06      128.50     35.40 o 
  -6   7   9        0.36       12.11     23.65 o 
  -5   7   9       22.86       10.46     17.73 o 
  -4   7   9      806.79      713.09     41.44 o 
  -3   7   9     2800.00     3040.65     73.37 o 
  -2   7   9      640.14      561.98     41.03 o 
  -1   7   9        2.59       -8.14     15.89 o 
   0   7   9      502.75      532.99     43.36 o 
   1   7   9      887.79      893.62     45.95 o 
   2   7   9     1639.68     1630.94     74.76 o 
   3   7   9      327.24      310.88     43.39 o 
   4   7   9      143.95       55.95     27.47 o 
   5   7   9      243.25      179.30     42.18 o 
   6   7   9      283.45      269.63     98.02 o 
   7   7   9       43.06      -12.11     28.57 o 
  -9   8   9       11.50       31.58     24.93 o 
  -8   8   9        0.59       30.61     33.13 o 
  -7   8   9      224.24      204.95     46.70 o 
  -6   8   9       57.94       76.18     29.82 o 
  -5   8   9      759.24      779.01     86.79 o 
  -4   8   9      534.04      503.77     78.50 o 
  -3   8   9      386.50      374.88     26.05 o 
  -2   8   9      689.35      711.98     51.14 o 
  -1   8   9      584.66      486.77     62.70 o 
   0   8   9     3646.40     3159.52    176.22 o 
   1   8   9      332.90      271.43    124.85 o 
   2   8   9       82.31       86.09     43.03 o 
   3   8   9      149.62       52.07     44.62 o 
   4   8   9      125.29       58.48     38.28 o 
   5   8   9      440.88      512.85    189.80 o 
   6   8   9      145.27      105.73     92.54 o 
   7   8   9       54.82       15.10     19.48 o 
  -8   9   9       10.86       -8.65     59.88 o 
  -7   9   9      136.97      130.52     58.11 o 
  -6   9   9      702.62      722.61     90.22 o 
  -5   9   9      781.96      896.19     93.84 o 
  -4   9   9      393.94      396.06     47.66 o 
  -3   9   9        6.41        8.39      8.87 o 
  -2   9   9     1269.00     1215.49     68.90 o 
  -1   9   9     3059.33     3091.81    147.05 o 
   0   9   9      839.02      772.05     73.92 o 
   1   9   9       57.22       42.05     62.44 o 
   2   9   9       81.71       47.47     84.48 o 
   3   9   9       56.86        5.19     20.93 o 
   4   9   9      219.66      141.80     61.93 o 
   5   9   9      272.02      187.40     41.15 o 
   6   9   9      358.19      399.93    161.55 o 
  -8  10   9       66.20       46.13     57.35 o 
  -7  10   9       88.99      111.32     26.38 o 
  -6  10   9      354.18      330.18     92.20 o 
  -5  10   9      207.35      184.61     62.25 o 
  -4  10   9       13.99       -2.29     19.85 o 
  -3  10   9      136.02      131.04     33.21 o 
  -2  10   9      394.33      318.44     40.16 o 
  -1  10   9     1299.19     1462.22    108.17 o 
   0  10   9     1134.66     1455.81    106.28 o 
   1  10   9      165.17      300.53     67.28 o 
   2  10   9      273.56      217.18     68.48 o 
   3  10   9      516.51      663.49    122.70 o 
   4  10   9      643.51      591.32    140.49 o 
   5  10   9       57.77       29.46     61.79 o 
   6  10   9        0.44      -16.78     92.38 o 
  -7  11   9       48.79      143.81     50.20 o 
  -6  11   9      271.55      443.72    108.13 o 
  -5  11   9       60.07       17.04     29.05 o 
  -4  11   9      140.91       99.26     30.00 o 
  -3  11   9       29.79        4.55     15.78 o 
  -2  11   9      313.86      357.80     55.96 o 
  -1  11   9      935.15     1022.88     92.51 o 
   0  11   9      763.55      695.31    108.54 o 
   1  11   9       11.45        4.76     16.57 o 
   2  11   9       62.28       94.00     64.25 o 
   3  11   9      226.93      277.78     85.11 o 
   4  11   9       85.16      140.51     57.84 o 
   5  11   9      104.44       37.33    109.97 o 
  -6  12   9        7.79        5.04     38.15 o 
  -5  12   9       78.66       91.95     49.13 o 
  -4  12   9      153.40      170.30     45.97 o 
  -3  12   9      156.14      213.34     46.52 o 
  -2  12   9        3.19       11.05     33.52 o 
  -1  12   9       10.19       33.71     25.10 o 
   0  12   9       73.39       15.20     19.65 o 
   1  12   9       30.46       49.40     28.79 o 
   2  12   9       23.37       56.74     69.44 o 
   3  12   9        0.55      -24.36     31.22 o 
   4  12   9       32.28       -6.25     40.34 o 
  -4  13   9      101.71       47.76     55.06 o 
  -3  13   9      119.52      134.72     43.01 o 
  -2  13   9      129.46      196.75     44.61 o 
  -1  13   9       26.66       10.93     21.37 o 
   0  13   9       85.11       95.86     35.00 o 
   1  13   9      135.03      205.27     90.52 o 
   2  13   9      246.21      311.57    103.10 o 
 -11   0  10       55.34       47.66     33.79 o 
 -10   0  10      384.11      342.28     84.09 o 
  -9   0  10       71.33       81.33     45.25 o 
  -8   0  10       56.51       38.84     29.71 o 
  -7   0  10      961.82      992.09    126.05 o 
  -6   0  10     4003.40     3773.08    227.34 o 
  -5   0  10      433.40      371.42     69.25 o 
  -4   0  10      694.49      727.62     61.17 o 
  -3   0  10    22896.79    25055.21    806.70 o 
  -2   0  10     3379.05     3082.15    109.47 o 
  -1   0  10     4762.30     4875.58    241.38 o 
   0   0  10      872.14     1002.33     58.01 o 
   1   0  10     1710.04     1272.41    111.48 o 
   2   0  10     4958.22     4766.41    615.24 o 
   3   0  10     1776.50     1845.70    158.11 o 
   4   0  10     3642.79     4070.33    246.61 o 
   5   0  10      235.02      274.04     68.02 o 
   6   0  10        0.26      -21.29     35.62 o 
   7   0  10      222.69      200.08     58.43 o 
   8   0  10       72.55       58.58     28.16 o 
 -11   1  10        3.22      -30.69     30.69 o 
 -10   1  10        4.33      -25.97     25.97 o 
  -9   1  10       42.93       58.57     35.82 o 
  -8   1  10      137.56      130.67     30.16 o 
  -7   1  10       76.85       64.64     22.40 o 
  -6   1  10     1031.10      933.04     79.97 o 
  -5   1  10        3.52       -5.06     14.22 o 
  -4   1  10     2293.40     2042.32    105.65 o 
  -3   1  10     9139.65     9296.94    207.24 o 
  -2   1  10    16395.56    16802.79    335.30 o 
  -1   1  10     1578.74     1512.16     53.45 o 
   0   1  10      150.69      166.51     24.68 o 
   1   1  10      513.07      495.29     35.84 o 
   2   1  10     2814.91     2773.29    136.54 o 
   3   1  10     1157.60     1047.60     57.88 o 
   4   1  10      560.39      587.94     69.35 o 
   5   1  10        1.35      -26.33     26.33 o 
   6   1  10      663.51      734.43    100.01 o 
   7   1  10      854.47     1043.77    102.95 o 
   8   1  10      286.37      252.00     52.27 o 
 -10   2  10       14.81       26.63     25.07 o 
  -9   2  10       11.96       18.72     26.90 o 
  -8   2  10       31.44       39.09     22.81 o 
  -7   2  10       90.40       93.30     26.43 o 
  -6   2  10      884.72      872.58     56.03 o 
  -5   2  10     1502.91     1434.69     70.36 o 
  -4   2  10     3865.73     3535.52    113.08 o 
  -3   2  10      679.59      499.90     46.23 o 
  -2   2  10     1543.42     1472.24     54.66 o 
  -1   2  10     1572.28     1623.20     55.63 o 
   0   2  10      850.01      764.39     34.66 o 
   1   2  10     5412.65     5512.45    144.07 o 
   2   2  10     1193.45     1271.33     51.72 o 
   3   2  10      515.37      468.89     39.98 o 
   4   2  10        4.82        3.35      7.64 o 
   5   2  10       60.58       61.59     32.77 o 
   6   2  10       61.42      110.55     40.68 o 
   7   2  10       22.64       67.50     33.67 o 
   8   2  10       15.45       28.58     25.50 o 
 -10   3  10      249.93      348.91     60.92 o 
  -9   3  10      794.69      888.54     98.99 o 
  -8   3  10      142.43      166.24     43.69 o 
  -7   3  10      211.04      218.59     65.51 o 
  -6   3  10     2916.65     2863.11     87.94 o 
  -5   3  10     1303.77     1323.85     63.41 o 
  -4   3  10     1369.05     1287.12     65.42 o 
  -3   3  10      280.51      257.82     26.51 o 
  -2   3  10      106.36      104.48     16.53 o 
  -1   3  10     3794.85     3707.90    106.11 o 
   0   3  10     3025.59     2853.60     63.53 o 
   1   3  10     3282.37     3411.30    115.63 o 
   2   3  10      848.06      859.71     58.34 o 
   3   3  10       30.19       13.96      5.72 o 
   4   3  10       25.62       32.51     10.00 o 
   5   3  10      467.62      554.45     48.71 o 
   6   3  10       68.80       64.19     37.34 o 
   7   3  10      412.62      519.74     84.70 o 
   8   3  10       26.57      100.17     42.71 o 
 -10   4  10      140.09      146.15     44.34 o 
  -9   4  10      226.46      228.27     50.20 o 
  -8   4  10       45.53       59.69     39.16 o 
  -7   4  10      551.96      530.82     98.70 o 
  -6   4  10     1422.97     1282.46    143.59 o 
  -5   4  10     1512.22     1062.93    249.16 o 
  -4   4  10     1683.09     1429.38     63.62 o 
  -3   4  10      950.04      885.72     94.34 o 
  -2   4  10      880.46      920.05     40.69 o 
  -1   4  10     3477.86     3509.49     83.85 o 
   0   4  10     7991.19     7792.92    124.90 o 
   1   4  10     1831.21     1973.46     49.15 o 
   2   4  10      530.91      259.86    197.50 o 
   3   4  10      379.57      404.38     45.96 o 
   4   4  10      621.22      629.34     60.04 o 
   5   4  10     1479.78     1656.91     88.40 o 
   6   4  10      112.53      121.17     43.16 o 
   7   4  10       37.11       73.22     40.14 o 
   8   4  10       60.52       53.19     29.67 o 
 -10   5  10      319.02      337.07     53.11 o 
  -9   5  10       60.47       37.10     27.02 o 
  -8   5  10      219.94      194.80     63.76 o 
  -7   5  10      608.82      608.18    109.23 o 
  -6   5  10       68.62       64.29     33.99 o 
  -5   5  10     3059.04     3124.36    126.63 o 
  -4   5  10      428.72      456.72     47.21 o 
  -3   5  10      900.76      765.88     44.57 o 
  -2   5  10     1190.54     1225.73     56.13 o 
  -1   5  10     1637.36     1632.56     54.42 o 
   0   5  10     1627.35     1492.85     46.65 o 
   1   5  10     1809.23     1746.52     69.81 o 
   2   5  10      503.72      471.66     52.32 o 
   3   5  10      131.20       91.01     31.17 o 
   4   5  10     1240.67     1309.43     91.20 o 
   5   5  10       40.51       72.81     38.98 o 
   6   5  10      176.54      202.96     71.75 o 
   7   5  10       11.01        3.73     28.22 o 
   8   5  10       91.22      126.53     66.61 o 
 -10   6  10       69.44       29.48     32.41 o 
  -9   6  10       49.80       63.75     26.21 o 
  -8   6  10      275.03      302.51     57.79 o 
  -7   6  10       94.13       78.50     29.15 o 
  -6   6  10       12.52      -15.16     19.16 o 
  -5   6  10        5.43      -11.09     15.78 o 
  -4   6  10      158.96      132.40     28.23 o 
  -3   6  10      390.92      371.45     31.20 o 
  -2   6  10     1466.40     1529.42     63.20 o 
  -1   6  10       14.24        0.44      8.35 o 
   0   6  10      518.04      526.23     35.69 o 
   1   6  10     1880.27     1856.16     55.42 o 
   2   6  10        8.73       15.37     17.85 o 
   3   6  10      180.60      176.26     34.85 o 
   4   6  10      950.25      845.12     82.10 o 
   5   6  10       79.43       74.70     26.05 o 
   6   6  10      121.79      129.09     64.50 o 
   7   6  10       30.94       31.89     37.89 o 
  -9   7  10       86.63       79.47     56.54 o 
  -8   7  10      448.50      426.71     70.50 o 
  -7   7  10       68.16       42.43     23.85 o 
  -6   7  10       47.89       75.21     30.86 o 
  -5   7  10      297.17      322.39     44.42 o 
  -4   7  10      331.43      313.62     54.75 o 
  -3   7  10     1062.36     1031.08     53.40 o 
  -2   7  10      114.99      100.41     17.26 o 
  -1   7  10      727.01      633.85     72.77 o 
   0   7  10      205.09      141.23     16.99 o 
   1   7  10     1603.81     1538.89     59.49 o 
   2   7  10     1892.24     2227.49     94.97 o 
   3   7  10     1628.89     1874.68    127.60 o 
   4   7  10       94.66       89.16     27.23 o 
   5   7  10       78.19       25.31     41.62 o 
   6   7  10      121.04       53.11     47.90 o 
   7   7  10      298.70      318.29     93.44 o 
  -9   8  10        8.96       -3.17     26.20 o 
  -8   8  10      416.93      461.86     76.67 o 
  -7   8  10      277.14      394.88     68.64 o 
  -6   8  10      775.95      785.86     90.14 o 
  -5   8  10      433.39      453.20     67.25 o 
  -4   8  10      102.51       83.27     21.47 o 
  -3   8  10      380.98      298.54     27.90 o 
  -2   8  10     1169.68     1319.57     69.98 o 
  -1   8  10     3224.90     3158.51    113.43 o 
   0   8  10      551.27      570.13     70.48 o 
   1   8  10        5.49       10.31     15.82 o 
   2   8  10       25.22       15.92     28.12 o 
   3   8  10      307.74      254.02     65.41 o 
   4   8  10      227.00      258.77     57.44 o 
   5   8  10      225.82      161.12     77.97 o 
   6   8  10        0.23      -37.99     51.38 o 
   7   8  10       47.09       71.12     64.74 o 
  -8   9  10        1.22      -22.93     35.71 o 
  -7   9  10       86.55       77.53     29.58 o 
  -6   9  10        1.09      -13.87     24.75 o 
  -5   9  10      107.08       94.39     25.38 o 
  -4   9  10       28.89        1.61     18.05 o 
  -3   9  10       32.48       -3.59     22.00 o 
  -2   9  10       47.49       64.09     18.89 o 
  -1   9  10      113.91      104.09     24.05 o 
   0   9  10        1.94       -3.56     23.36 o 
   1   9  10       10.77       -1.02     13.34 o 
   2   9  10        7.65       14.58     37.42 o 
   3   9  10       74.45       28.88     53.88 o 
   4   9  10       13.12       -9.87     20.00 o 
   5   9  10        3.47      -30.29     58.20 o 
   6   9  10       13.70       -7.82     34.76 o 
  -7  10  10        6.72      -45.83     45.83 o 
  -6  10  10        7.22      -16.26     27.55 o 
  -5  10  10        0.17       28.45     37.15 o 
  -4  10  10       14.13        6.50     37.32 o 
  -3  10  10       44.37       -1.79     21.58 o 
  -2  10  10       40.59       36.30     12.52 o 
  -1  10  10       65.53       47.89     16.24 o 
   0  10  10        3.42       -2.78     22.31 o 
   1  10  10       88.08       33.78     25.98 o 
   2  10  10       36.20       10.51     24.97 o 
   3  10  10        5.40       -7.88     55.88 o 
   4  10  10       70.59       36.94     70.91 o 
   5  10  10       19.66      -16.95     24.23 o 
  -6  11  10      201.64      334.62    104.14 o 
  -5  11  10      191.19      212.88     68.00 o 
  -4  11  10      611.56      616.37     78.50 o 
  -3  11  10      390.33      367.38     75.43 o 
  -2  11  10      249.15      264.53     52.19 o 
  -1  11  10       43.60       51.97     17.73 o 
   0  11  10        2.27       14.36     16.60 o 
   1  11  10      267.99      246.28     38.70 o 
   2  11  10      463.86      202.45     60.03 o 
   3  11  10      112.64      106.14     59.53 o 
   4  11  10        8.15      -38.39     38.39 o 
  -5  12  10        7.37       54.92     31.14 o 
  -4  12  10       16.37       23.99     30.78 o 
  -3  12  10       32.10       10.75     25.23 o 
  -2  12  10       82.07      102.54     34.29 o 
  -1  12  10      202.04      220.76     49.60 o 
   0  12  10      114.49       63.49     41.85 o 
   1  12  10        4.21      -21.81     21.81 o 
   2  12  10      164.61        5.61     23.40 o 
   3  12  10      206.66       71.15     95.41 o 
  -3  13  10       61.45       25.43     32.50 o 
  -2  13  10       15.11       37.95     23.67 o 
  -1  13  10        1.44        7.61     70.16 o 
   0  13  10       29.39       33.91     18.37 o 
   1  13  10        2.44        8.84     30.06 o 
 -10   1  11        6.13        6.87     20.95 o 
  -9   1  11      614.95      611.12     80.60 o 
  -8   1  11       63.47       64.46     20.72 o 
  -7   1  11      525.37      455.67     58.40 o 
  -6   1  11      334.83      412.87     55.28 o 
  -5   1  11       52.08       35.31     13.47 o 
  -4   1  11     2284.60     2446.95     83.77 o 
  -3   1  11     1504.12     1635.46     75.93 o 
  -2   1  11     1667.62     1557.66     70.25 o 
  -1   1  11      332.63      349.92     26.33 o 
   0   1  11      417.41      489.96     26.82 o 
   1   1  11      576.69      508.07     53.20 o 
   2   1  11      905.91      518.62     61.67 o 
   3   1  11      370.67      425.16     31.95 o 
   4   1  11      744.83      832.48     84.83 o 
   5   1  11       45.22       11.27     32.09 o 
   6   1  11       34.89       59.66     57.10 o 
   7   1  11      223.68      219.97     53.93 o 
   8   1  11       69.39      132.46     40.80 o 
 -10   2  11      337.59      457.11     75.74 o 
  -9   2  11       55.61       55.16     64.35 o 
  -8   2  11       11.74       14.06     22.27 o 
  -7   2  11     1573.35     1514.55    148.79 o 
  -6   2  11     1206.16     1271.72     62.23 o 
  -5   2  11     1671.75     1522.78     75.87 o 
  -4   2  11     1627.40     1415.42     91.50 o 
  -3   2  11        6.96      -10.62     10.62 o 
  -2   2  11       41.43       31.75     15.74 o 
  -1   2  11     4042.14     4121.80    101.66 o 
   0   2  11     1589.36     1528.37     51.64 o 
   1   2  11     1782.33     1643.41     72.64 o 
   2   2  11      229.30      224.11     22.43 o 
   3   2  11       13.46        9.42     10.22 o 
   4   2  11     1124.74     1338.84    109.55 o 
   5   2  11      436.41      542.80     77.49 o 
   6   2  11      260.78      434.73     72.29 o 
   7   2  11       15.53       28.62     26.83 o 
   8   2  11        0.21       -7.24     72.25 o 
 -10   3  11       91.56      101.02     43.17 o 
  -9   3  11        4.61        2.75     26.76 o 
  -8   3  11       46.67       74.27     60.68 o 
  -7   3  11       56.10       84.13     49.52 o 
  -6   3  11      609.93      568.51     96.76 o 
  -5   3  11     2816.55     2856.36     89.89 o 
  -4   3  11      376.17      428.18     35.66 o 
  -3   3  11     2802.75     2701.46    122.28 o 
  -2   3  11      471.78      398.23     36.83 o 
  -1   3  11       56.19       27.70      8.28 o 
   0   3  11      170.22      166.52     15.51 o 
   1   3  11      300.29      269.28     31.09 o 
   2   3  11      461.52      509.93     45.13 o 
   3   3  11      574.33      460.60     41.33 o 
   4   3  11      380.50      315.15     65.32 o 
   5   3  11       66.33      129.59     40.14 o 
   6   3  11      106.56       93.26     54.05 o 
   7   3  11       55.47      106.44     48.44 o 
   8   3  11      228.31      391.25     74.53 o 
 -10   4  11        3.49       -1.55     21.44 o 
  -9   4  11       28.66       24.73     59.89 o 
  -8   4  11        1.27       35.30     27.98 o 
  -7   4  11       18.78      -26.74     37.58 o 
  -6   4  11      301.97      303.18     74.67 o 
  -5   4  11        1.68      -10.34     10.34 o 
  -4   4  11      415.79      364.51     66.07 o 
  -3   4  11     2640.17     2569.91    122.27 o 
  -2   4  11      393.11      340.66     28.23 o 
  -1   4  11       15.23       25.04      6.69 o 
   0   4  11      341.38      263.29     19.71 o 
   1   4  11       28.33       15.07      8.90 o 
   2   4  11       91.27      131.40     44.97 o 
   3   4  11       41.69      124.65     57.85 o 
   4   4  11      351.33      350.63     71.15 o 
   5   4  11      132.66      219.18     52.36 o 
   6   4  11        6.64       -3.74     28.22 o 
   7   4  11       20.68       55.52     35.55 o 
   8   4  11       13.56       54.04     39.64 o 
 -10   5  11       89.97       98.61     38.75 o 
  -9   5  11       44.78       30.27     34.82 o 
  -8   5  11      655.15      650.25    116.37 o 
  -7   5  11      390.74      428.56     90.99 o 
  -6   5  11     2238.79     2382.70    203.64 o 
  -5   5  11      634.97      697.47     61.92 o 
  -4   5  11        9.80       -6.22     12.68 o 
  -3   5  11     1671.47     1590.41     65.59 o 
  -2   5  11     4446.84     4486.05     96.13 o 
  -1   5  11     5768.25     5758.93    114.44 o 
   0   5  11      656.74      663.02     30.34 o 
   1   5  11        8.45       10.15      5.78 o 
   2   5  11      521.56      603.53     97.56 o 
   3   5  11     1709.52     2073.14    189.48 o 
   4   5  11      374.41      528.20     58.53 o 
   5   5  11       88.39      103.17     67.57 o 
   6   5  11       40.57       17.69     38.30 o 
   7   5  11      405.61      406.54    116.49 o 
  -9   6  11       12.61       13.11     40.00 o 
  -8   6  11      324.41      389.68     67.01 o 
  -7   6  11      903.31      975.92     98.26 o 
  -6   6  11     1038.12     1149.11    102.83 o 
  -5   6  11       69.07       52.37     18.79 o 
  -4   6  11      188.18      184.30     33.13 o 
  -3   6  11      137.55      159.56     21.85 o 
  -2   6  11     3646.85     3654.77    103.43 o 
  -1   6  11     1419.52     1297.79     56.50 o 
   0   6  11      223.08      194.78     23.35 o 
   1   6  11       53.37       58.41     14.09 o 
   2   6  11      427.94      325.19     77.52 o 
   3   6  11      680.35      693.53     74.40 o 
   4   6  11      470.13      512.88     63.02 o 
   5   6  11      684.07      888.80    136.72 o 
   6   6  11       29.99       21.41     46.25 o 
   7   6  11       29.65       30.58     27.41 o 
  -9   7  11        6.96       13.75     49.36 o 
  -8   7  11      146.76      244.53     59.17 o 
  -7   7  11      635.23      693.66     85.36 o 
  -6   7  11      705.36      694.24     82.86 o 
  -5   7  11      365.52      350.12     49.38 o 
  -4   7  11       51.60       40.40     17.97 o 
  -3   7  11     1035.85      999.09     55.34 o 
  -2   7  11      764.13      770.58     47.77 o 
  -1   7  11     3617.67     3806.44    108.03 o 
   0   7  11      695.14      776.49     45.86 o 
   1   7  11      146.66      134.87     19.62 o 
   2   7  11      480.15      534.54     88.88 o 
   3   7  11      314.23      481.21     62.07 o 
   4   7  11        2.65       13.61     20.20 o 
   5   7  11        2.17       12.79     27.71 o 
   6   7  11      332.71      129.25     69.35 o 
   7   7  11      187.52       57.02     69.48 o 
  -8   8  11       27.76       56.51     48.33 o 
  -7   8  11       76.80       98.43     40.19 o 
  -6   8  11       56.28       60.29     18.23 o 
  -5   8  11      276.29      309.54     44.62 o 
  -4   8  11      768.31      753.04    103.49 o 
  -3   8  11      687.59      753.30     47.93 o 
  -2   8  11        5.00       19.05     11.48 o 
  -1   8  11       13.47       12.50     12.07 o 
   0   8  11      413.71      489.75     49.15 o 
   1   8  11      222.03      290.12     86.63 o 
   2   8  11      848.20      869.05    120.98 o 
   3   8  11        1.73       -1.03     44.29 o 
   4   8  11        0.31       -1.16     20.03 o 
   5   8  11      248.45      213.83     74.54 o 
   6   8  11       45.25      125.83     65.03 o 
  -8   9  11      116.93       95.89     38.26 o 
  -7   9  11        0.74      -11.55     23.88 o 
  -6   9  11      127.77      169.12     45.36 o 
  -5   9  11      180.81      163.09     36.74 o 
  -4   9  11      359.35      349.11     48.82 o 
  -3   9  11      145.64      160.00     38.03 o 
  -2   9  11       30.01       25.27     26.45 o 
  -1   9  11       43.84       19.14     13.62 o 
   0   9  11      462.98      368.72     47.71 o 
   1   9  11     1170.57     1037.43    213.48 o 
   2   9  11      375.03      295.59     68.49 o 
   3   9  11       89.71       70.38     48.01 o 
   4   9  11        0.59       -5.07     22.27 o 
   5   9  11       61.25       77.45     36.04 o 
  -7  10  11       20.57       19.94     38.73 o 
  -6  10  11      284.81      254.19     55.10 o 
  -5  10  11      912.22     1019.42    103.31 o 
  -4  10  11      893.40     1011.74    103.46 o 
  -3  10  11      675.51      694.72     78.05 o 
  -2  10  11       67.52       64.68     26.53 o 
  -1  10  11      250.00      264.99     36.29 o 
   0  10  11      303.92      353.05     43.21 o 
   1  10  11      715.85      728.04     61.77 o 
   2  10  11       72.42       33.46     17.79 o 
   3  10  11       16.71        8.40     22.91 o 
   4  10  11      381.89      241.89    132.13 o 
   5  10  11      450.38      409.93     90.28 o 
  -6  11  11       27.84       45.88     43.30 o 
  -5  11  11       42.44       68.60     41.97 o 
  -4  11  11      203.64      113.35     40.20 o 
  -3  11  11       55.20       31.66     24.10 o 
  -2  11  11        0.37       -6.15     16.12 o 
  -1  11  11      106.18       81.14     24.19 o 
   0  11  11      390.65      252.06     67.64 o 
   1  11  11      187.75      155.84     37.09 o 
   2  11  11      105.67       40.78     15.57 o 
   3  11  11        6.81       18.11     50.53 o 
   4  11  11      147.42      102.27     45.54 o 
  -5  12  11        7.37      -61.68     61.68 o 
  -4  12  11      113.04       55.04     35.29 o 
  -3  12  11      217.58      142.39     44.71 o 
  -2  12  11       66.40       77.79     34.06 o 
  -1  12  11      125.42      131.74     41.17 o 
   0  12  11       48.44       16.92     15.05 o 
   1  12  11        1.43      -15.35     15.35 o 
   2  12  11        1.02      -54.99     54.99 o 
  -2  13  11      304.91      406.11     70.40 o 
  -1  13  11       93.45      161.78     44.57 o 
   0  13  11       54.80       59.45     27.54 o 
 -10   0  12      690.76      740.74    129.27 o 
  -9   0  12      111.61       86.82     42.21 o 
  -8   0  12       10.04      -27.49     27.49 o 
  -7   0  12     1032.23     1166.15    141.23 o 
  -6   0  12     1097.57     1178.01    133.42 o 
  -5   0  12     2294.09     2168.44    166.43 o 
  -4   0  12      574.23      648.15    202.51 o 
  -3   0  12       44.25       35.51     18.24 o 
  -2   0  12      331.04      299.17     36.90 o 
  -1   0  12     4873.58     5291.49    142.31 o 
   0   0  12      451.37      528.86     47.55 o 
   1   0  12      557.99      482.05     90.15 o 
   2   0  12       21.88        9.86     10.33 o 
   3   0  12       57.47       80.02     25.15 o 
   4   0  12     1099.23     1183.05    163.41 o 
   5   0  12       68.45       27.63     26.21 o 
   6   0  12      666.87      968.31    151.80 o 
   7   0  12      109.92       63.16     40.95 o 
   8   0  12       40.88       22.01     39.13 o 
 -10   1  12       87.41       83.76     31.19 o 
  -9   1  12       15.99       12.28     15.78 o 
  -8   1  12      119.71      134.59     31.55 o 
  -7   1  12     1675.87     1623.84    117.45 o 
  -6   1  12     3264.94     3511.64    162.34 o 
  -5   1  12     3747.25     3482.47    151.03 o 
  -4   1  12      775.49      725.61     57.75 o 
  -3   1  12        1.17       -3.55     12.36 o 
  -2   1  12     1354.24     1277.91     64.22 o 
  -1   1  12     4606.13     4411.88     98.21 o 
   0   1  12     2738.56     2955.04    114.81 o 
   1   1  12      153.16      109.29     16.95 o 
   2   1  12      298.73      337.95     51.91 o 
   3   1  12     1055.47     1140.13     65.53 o 
   4   1  12     1749.08     2340.20    258.02 o 
   5   1  12      376.00      408.74     67.54 o 
   6   1  12        0.85       -0.37     26.29 o 
   7   1  12      128.71       91.89     36.95 o 
   8   1  12      125.85      136.46     41.28 o 
 -10   2  12      124.08      153.42     66.76 o 
  -9   2  12       12.60       39.76     27.54 o 
  -8   2  12      551.46      568.65     76.53 o 
  -7   2  12      258.73      276.69     49.74 o 
  -6   2  12       76.29       32.69     17.55 o 
  -5   2  12      131.07      106.59     24.30 o 
  -4   2  12       12.97       22.46     14.10 o 
  -3   2  12     1088.53     1201.93     65.19 o 
  -2   2  12     4202.06     4316.38    118.41 o 
  -1   2  12      205.65      208.82     23.99 o 
   0   2  12       36.81       19.85      6.78 o 
   1   2  12     1550.13     1576.93     82.60 o 
   2   2  12      980.33      791.39     74.63 o 
   3   2  12      429.47      331.96     63.01 o 
   4   2  12        2.90        7.51     30.62 o 
   5   2  12       34.25       23.26     30.89 o 
   6   2  12       88.60       53.10     50.77 o 
   7   2  12       64.23       39.12     33.11 o 
 -10   3  12       50.92      143.24     49.77 o 
  -9   3  12      236.06      300.94     63.59 o 
  -8   3  12      507.21      569.30     76.71 o 
  -7   3  12      331.15      343.56     83.45 o 
  -6   3  12      112.79       73.20     34.77 o 
  -5   3  12      406.97      420.06     58.82 o 
  -4   3  12     4559.73     4858.32    181.12 o 
  -3   3  12      446.64      421.26     42.02 o 
  -2   3  12       82.36       55.22     13.20 o 
  -1   3  12      900.08      946.56     47.23 o 
   0   3  12       79.15       78.28     12.84 o 
   1   3  12      711.08      653.04     45.40 o 
   2   3  12      340.13      351.42     34.65 o 
   3   3  12       63.61       70.65     53.64 o 
   4   3  12       58.55       86.87     48.01 o 
   5   3  12        6.52       13.73     27.94 o 
   6   3  12        0.35      -21.79     32.80 o 
   7   3  12        6.94       28.26     27.63 o 
 -10   4  12       74.84      132.83     45.18 o 
  -9   4  12      835.23      833.44    101.49 o 
  -8   4  12      311.55      366.26     86.24 o 
  -7   4  12      241.33      222.08     68.50 o 
  -6   4  12        8.14      -15.39     18.82 o 
  -5   4  12      584.87      508.18     65.67 o 
  -4   4  12     4375.54     4570.10    365.85 o 
  -3   4  12     5320.84     5405.43    180.13 o 
  -2   4  12     1289.38     1225.81     58.65 o 
  -1   4  12      302.67      298.96     26.08 o 
   0   4  12     2579.99     2539.59     72.54 o 
   1   4  12     4534.65     5073.06    135.86 o 
   2   4  12     3742.46     4498.38    268.81 o 
   3   4  12      254.62      392.77     92.79 o 
   4   4  12      285.52      391.92     98.65 o 
   5   4  12      857.58      708.00    154.63 o 
   6   4  12      491.42      444.26     85.17 o 
   7   4  12      367.19      533.21    133.37 o 
  -9   5  12      112.90      126.97     61.90 o 
  -8   5  12      487.51      597.04    112.05 o 
  -7   5  12      234.39      228.73     63.04 o 
  -6   5  12      234.74      230.29     71.09 o 
  -5   5  12     1392.04     1415.73     90.11 o 
  -4   5  12      159.93      139.35     23.80 o 
  -3   5  12      577.82      608.03     53.40 o 
  -2   5  12        6.57        2.39      7.84 o 
  -1   5  12      418.38      409.86     30.11 o 
   0   5  12     1624.10     1763.85     58.22 o 
   1   5  12      575.58      628.64     39.21 o 
   2   5  12      920.02     1022.85    134.67 o 
   3   5  12      131.97      136.92     60.15 o 
   4   5  12        5.33       49.08     48.78 o 
   5   5  12        4.11       46.27     55.38 o 
   6   5  12       93.40      107.15     71.06 o 
   7   5  12       40.67       82.40     65.51 o 
  -9   6  12       22.61       29.50    101.26 o 
  -8   6  12      107.27       77.57     54.97 o 
  -7   6  12      208.27      256.59     66.25 o 
  -6   6  12      450.23      486.16     71.97 o 
  -5   6  12        1.13       -7.63     20.69 o 
  -4   6  12      113.53      117.16     26.11 o 
  -3   6  12      656.08      602.35     43.51 o 
  -2   6  12      448.88      380.72     35.43 o 
  -1   6  12      104.71      104.20     15.64 o 
   0   6  12      460.47      480.18     35.94 o 
   1   6  12       92.38       95.17     19.20 o 
   2   6  12       53.27       47.16     49.28 o 
   3   6  12      147.74      171.08     64.93 o 
   4   6  12       16.81       38.46     43.21 o 
   5   6  12        1.29       38.62     46.46 o 
   6   6  12       17.81        7.66     30.44 o 
  -9   7  12       19.63       13.54     27.37 o 
  -8   7  12        1.18      -13.15     26.87 o 
  -7   7  12       15.00       18.55     28.06 o 
  -6   7  12      703.92      737.76     88.44 o 
  -5   7  12       21.85       35.00     25.55 o 
  -4   7  12       45.87       34.47     19.31 o 
  -3   7  12      221.23      245.39     28.49 o 
  -2   7  12      309.74      330.78     33.68 o 
  -1   7  12      573.50      546.11     43.59 o 
   0   7  12       60.41       70.73     14.50 o 
   1   7  12      424.14      448.49     89.84 o 
   2   7  12       24.63       63.08     29.77 o 
   3   7  12       71.74       76.61     49.30 o 
   4   7  12      309.81      378.20     60.70 o 
   5   7  12      530.22      635.05    120.75 o 
   6   7  12       60.45       42.37     53.71 o 
  -8   8  12        1.35       20.59     24.49 o 
  -7   8  12       33.84       68.68     37.35 o 
  -6   8  12      168.32      168.64     46.15 o 
  -5   8  12      133.28       98.82     42.73 o 
  -4   8  12      267.64      230.68     39.57 o 
  -3   8  12       71.71       62.89     15.89 o 
  -2   8  12      643.22      604.03     45.47 o 
  -1   8  12      911.98      866.38     61.67 o 
   0   8  12      654.21      603.83     56.01 o 
   1   8  12      202.18      191.87     34.79 o 
   2   8  12      150.09       80.82     47.53 o 
   3   8  12      118.67       79.66     60.83 o 
   4   8  12      115.72      123.39     46.71 o 
   5   8  12      152.20       41.97     64.98 o 
  -7   9  12       97.98      100.15     38.21 o 
  -6   9  12       29.95       37.97     31.97 o 
  -5   9  12      299.00      335.19     48.84 o 
  -4   9  12       22.45       26.75     15.46 o 
  -3   9  12        5.66      -18.74     18.74 o 
  -2   9  12      279.48      279.72     36.08 o 
  -1   9  12      218.35      182.21     35.22 o 
   0   9  12       36.79       20.76     17.77 o 
   1   9  12       26.74       22.16     29.36 o 
   2   9  12      185.68      118.60     50.36 o 
   3   9  12       60.58      -28.11     37.87 o 
   4   9  12       44.46       27.35     37.54 o 
   5   9  12       30.17      -19.64     35.60 o 
  -6  10  12       20.51        0.50     24.42 o 
  -5  10  12       27.77       15.94     18.13 o 
  -4  10  12      105.60       96.90     32.17 o 
  -3  10  12      136.05      146.17     42.63 o 
  -2  10  12       63.34       99.17     34.89 o 
  -1  10  12        0.92       -9.26     12.67 o 
   0  10  12       16.38       30.80     25.55 o 
   1  10  12       25.28      -11.53     18.49 o 
   2  10  12       97.33       16.36     30.59 o 
   3  10  12       23.90       -2.15     26.18 o 
   4  10  12       33.33       20.21     23.89 o 
  -5  11  12      123.14      137.63     39.60 o 
  -4  11  12       19.98        4.82     20.45 o 
  -3  11  12      180.76      144.10     36.74 o 
  -2  11  12      423.36      481.96     70.45 o 
  -1  11  12      162.57      191.04     50.07 o 
   0  11  12       83.42       54.11     29.47 o 
   1  11  12       27.24        7.88     21.31 o 
   2  11  12      125.09       31.60     24.72 o 
   3  11  12      103.28       64.54     47.40 o 
  -4  12  12        0.63       -2.87     27.06 o 
  -3  12  12        6.24       15.89     20.01 o 
  -2  12  12        7.69       15.02     28.23 o 
  -1  12  12        0.98      -25.69     25.69 o 
   0  12  12       25.27        7.33     11.11 o 
   1  12  12       80.12       40.94     54.71 o 
 -10   1  13       26.54       57.79     87.39 o 
  -9   1  13        7.32      -37.79     37.79 o 
  -8   1  13       14.79       10.11     15.06 o 
  -7   1  13      113.36      173.31     43.37 o 
  -6   1  13        2.70        3.43     15.06 o 
  -5   1  13      191.13      159.67     27.97 o 
  -4   1  13      802.66      860.15     60.61 o 
  -3   1  13      243.61      225.30     26.23 o 
  -2   1  13      633.59      627.09     48.07 o 
  -1   1  13       18.83       16.74      8.83 o 
   0   1  13     1362.86     1448.52     50.96 o 
   1   1  13       37.12       23.09      7.74 o 
   2   1  13       17.85       27.87     12.37 o 
   3   1  13      280.61      199.85     55.94 o 
   4   1  13      473.84      432.21     78.13 o 
   5   1  13       23.69       14.53     18.27 o 
   6   1  13       30.24       -9.91     27.61 o 
   7   1  13        2.26       -4.22     49.38 o 
 -10   2  13      267.04      292.95     63.36 o 
  -9   2  13      192.57      334.02     64.14 o 
  -8   2  13     1300.57     1546.73    125.08 o 
  -7   2  13      256.18      299.86     54.84 o 
  -6   2  13      228.44      212.32     52.54 o 
  -5   2  13      178.48      153.13     30.59 o 
  -4   2  13     1742.19     1862.15     89.62 o 
  -3   2  13     2226.54     2265.50     94.57 o 
  -2   2  13     1718.95     1764.59     78.79 o 
  -1   2  13        1.87        4.74      7.19 o 
   0   2  13      409.23      361.28     37.22 o 
   1   2  13     1702.55     1736.35     70.05 o 
   2   2  13     1918.03     2252.45    103.08 o 
   3   2  13      564.03      834.29     83.46 o 
   4   2  13      232.47      326.78     62.92 o 
   5   2  13       21.71      -15.94     30.24 o 
   6   2  13      425.54      356.94     75.84 o 
   7   2  13      273.61      332.32     81.56 o 
 -10   3  13       29.60       25.42     65.35 o 
  -9   3  13        6.91       -0.79     29.92 o 
  -8   3  13       22.86       66.56     32.53 o 
  -7   3  13        9.11       32.07     28.11 o 
  -6   3  13       98.90      102.51     46.03 o 
  -5   3  13     1357.25     1374.82    103.89 o 
  -4   3  13       96.94      117.33     37.92 o 
  -3   3  13      797.53      817.16     97.36 o 
  -2   3  13       18.46        8.04      7.48 o 
  -1   3  13      294.54      291.63     25.98 o 
   0   3  13      344.84      348.47     24.88 o 
   1   3  13       28.17        9.35      8.44 o 
   2   3  13      247.18      178.25     64.67 o 
   3   3  13        4.48      -29.28     40.82 o 
   4   3  13      179.26      190.18     51.80 o 
   5   3  13       35.26      -17.63     42.69 o 
   6   3  13        7.99       12.01     34.73 o 
   7   3  13       12.76       71.66     56.73 o 
  -9   4  13       59.35       79.08     69.06 o 
  -8   4  13        1.27       -1.92     27.81 o 
  -7   4  13      261.01      299.12     81.71 o 
  -6   4  13      213.52      227.45     69.63 o 
  -5   4  13       48.23       24.81     19.12 o 
  -4   4  13       50.69       31.21     19.89 o 
  -3   4  13        4.97      -16.98     16.98 o 
  -2   4  13       59.00       40.34     10.35 o 
  -1   4  13       56.41       65.30     13.47 o 
   0   4  13       39.08       48.67     11.98 o 
   1   4  13       16.67       11.77     12.01 o 
   2   4  13      244.92      156.08     42.23 o 
   3   4  13       26.26      -23.83     47.68 o 
   4   4  13        6.25       85.96     57.59 o 
   5   4  13        1.08       82.08     78.52 o 
   6   4  13        0.15       23.08     44.93 o 
   7   4  13        0.02       48.04     62.35 o 
  -9   5  13       65.71       86.99     36.00 o 
  -8   5  13      299.20      326.30     88.18 o 
  -7   5  13      437.88      448.96    100.72 o 
  -6   5  13     1821.26     1957.41    190.77 o 
  -5   5  13      476.01      428.47     58.12 o 
  -4   5  13      619.68      616.78     71.85 o 
  -3   5  13       37.72       26.23      9.77 o 
  -2   5  13     1001.34      951.01     57.80 o 
  -1   5  13     3312.45     3388.97     99.45 o 
   0   5  13     1798.42     1859.38     65.94 o 
   1   5  13      544.54      496.23     45.80 o 
   2   5  13       31.57       58.34     50.63 o 
   3   5  13      334.15      528.48    105.83 o 
   4   5  13      488.56      433.11    131.98 o 
   5   5  13      450.89      593.86    129.23 o 
   6   5  13      151.31      340.59     99.93 o 
  -9   6  13      335.04      319.86     65.06 o 
  -8   6  13        1.71       -7.18     27.98 o 
  -7   6  13      131.55      112.49     33.24 o 
  -6   6  13       56.13       58.19     28.39 o 
  -5   6  13      140.85      131.68     29.51 o 
  -4   6  13      694.23      694.62     64.11 o 
  -3   6  13       14.29       32.71     15.03 o 
  -2   6  13      332.75      337.05     37.40 o 
  -1   6  13      144.46      143.55     18.46 o 
   0   6  13      276.05      263.39     22.66 o 
   1   6  13      229.01      221.96     29.97 o 
   2   6  13      617.33      710.55     65.65 o 
   3   6  13       17.56       44.89     46.87 o 
   4   6  13       26.30       39.16     38.58 o 
   5   6  13       66.43       94.71     72.31 o 
   6   6  13       18.32      121.90     67.17 o 
  -8   7  13       18.91      -17.64     46.52 o 
  -7   7  13       78.87       74.44     28.37 o 
  -6   7  13      392.41      417.58     66.70 o 
  -5   7  13      878.30      832.19     74.94 o 
  -4   7  13      667.83      613.09     64.38 o 
  -3   7  13       56.24       57.47     16.05 o 
  -2   7  13      103.93       87.32     18.02 o 
  -1   7  13      799.88      733.90     49.43 o 
   0   7  13     1138.05     1083.20    116.35 o 
   1   7  13      603.02      594.28    109.03 o 
   2   7  13       28.68       54.53     48.01 o 
   3   7  13       88.35      101.21     64.99 o 
   4   7  13      484.55      502.80    106.89 o 
   5   7  13      335.50      307.17    105.31 o 
  -8   8  13       24.77       10.18     46.91 o 
  -7   8  13      330.48      382.38     70.02 o 
  -6   8  13       86.10       61.82     26.79 o 
  -5   8  13       36.12       24.49     20.29 o 
  -4   8  13      436.79      532.62     59.83 o 
  -3   8  13      824.61      836.80     71.56 o 
  -2   8  13     1353.03     1446.69     73.02 o 
  -1   8  13     1158.87     1211.89     75.09 o 
   0   8  13       88.85       63.91     21.29 o 
   1   8  13       25.40       27.03     38.52 o 
   2   8  13      487.56      449.31    100.08 o 
   3   8  13      290.47      271.71     90.79 o 
   4   8  13      285.21      252.26     86.44 o 
   5   8  13        0.66       47.23     58.62 o 
  -7   9  13      179.66      208.42     53.98 o 
  -6   9  13       13.81       -0.48     25.81 o 
  -5   9  13       11.61       16.42     16.40 o 
  -4   9  13      358.49      271.13     45.38 o 
  -3   9  13      453.38      482.70     54.96 o 
  -2   9  13       89.58       27.57     13.59 o 
  -1   9  13        1.30       14.58     22.43 o 
   0   9  13        4.47       -1.98     14.58 o 
   1   9  13       77.96        4.82     32.50 o 
   2   9  13       19.99       62.13     48.03 o 
   3   9  13       17.28      105.77     56.28 o 
   4   9  13       68.70        5.19     28.46 o 
  -6  10  13       37.54       73.70     34.36 o 
  -5  10  13       54.51       56.78     20.51 o 
  -4  10  13      675.34      704.94     93.38 o 
  -3  10  13     1317.92     1436.71    117.98 o 
  -2  10  13      579.29      703.04     81.12 o 
  -1  10  13       58.13       84.38     23.57 o 
   0  10  13       33.12        5.63     14.40 o 
   1  10  13      591.63      646.20    192.56 o 
   2  10  13      620.99      434.65    104.39 o 
   3  10  13      205.00      252.24     74.84 o 
  -5  11  13        4.82       43.04     28.93 o 
  -4  11  13       88.53       45.62     23.83 o 
  -3  11  13        7.37        3.44     21.61 o 
  -2  11  13       99.51       70.44     40.11 o 
  -1  11  13        9.59        3.87     21.49 o 
   0  11  13       50.38       81.63     34.52 o 
   1  11  13       94.74      114.79     34.20 o 
   2  11  13       13.23        5.36     34.41 o 
  -2  12  13       12.90        1.51     30.18 o 
  -1  12  13       37.72       12.71     37.49 o 
  -9   0  14       35.81        2.77     34.56 o 
  -8   0  14      209.81      230.57     67.25 o 
  -7   0  14      745.64      770.84    117.62 o 
  -6   0  14        4.39      -22.13     31.22 o 
  -5   0  14     1786.83     1877.76    162.41 o 
  -4   0  14       25.11       38.08     17.51 o 
  -3   0  14       66.34       63.45     16.71 o 
  -2   0  14      721.20      863.25     66.81 o 
  -1   0  14     1757.56     1891.20    188.59 o 
   0   0  14      236.43      245.80     26.66 o 
   1   0  14      648.73      451.33    184.05 o 
   2   0  14      125.48      157.34     29.77 o 
   3   0  14      378.76      232.49     81.57 o 
   4   0  14      449.46      263.50    105.17 o 
   5   0  14       43.70       47.75     42.30 o 
   6   0  14       95.49      261.75     79.09 o 
   7   0  14       23.61       47.13     33.74 o 
  -9   1  14      204.68      259.50     53.96 o 
  -8   1  14      266.53      221.91     50.21 o 
  -7   1  14       20.84        1.86     17.30 o 
  -6   1  14      499.30      527.58     66.30 o 
  -5   1  14     3515.08     3873.66    139.87 o 
  -4   1  14     6491.45     6545.77    150.47 o 
  -3   1  14     2224.47     2206.81    118.54 o 
  -2   1  14        2.97        1.35      9.94 o 
  -1   1  14     2646.56     2869.76     80.43 o 
   0   1  14     3441.96     3290.04    245.72 o 
   1   1  14     1584.12     1619.67     57.87 o 
   2   1  14      669.37      895.95     96.71 o 
   3   1  14       51.83       31.42     25.14 o 
   4   1  14      312.86      229.54     63.26 o 
   5   1  14      304.79      317.37     72.45 o 
   6   1  14      321.30      327.07     73.70 o 
  -9   2  14       62.31       84.01     45.40 o 
  -8   2  14      736.25      821.42     94.13 o 
  -7   2  14       69.40      119.55     35.85 o 
  -6   2  14     1141.96     1268.78    108.18 o 
  -5   2  14      605.83      562.91     59.81 o 
  -4   2  14      103.25       94.92     25.10 o 
  -3   2  14      771.50      815.43     59.13 o 
  -2   2  14     2998.89     3122.42    108.42 o 
  -1   2  14     2973.90     3147.73    108.04 o 
   0   2  14      683.26      616.21     51.91 o 
   1   2  14      202.81      162.98     27.88 o 
   2   2  14        8.41       30.30     17.55 o 
   3   2  14      185.35      204.92     51.03 o 
   4   2  14       11.22       24.93     25.69 o 
   5   2  14       58.46       95.37     69.58 o 
   6   2  14        0.63      -17.34     34.50 o 
  -9   3  14        1.69      -13.71     27.15 o 
  -8   3  14      129.09      236.20     55.81 o 
  -7   3  14      124.27      151.25     42.16 o 
  -6   3  14       97.57      141.91     51.16 o 
  -5   3  14       49.31       20.39     20.72 o 
  -4   3  14      376.16      368.53     51.87 o 
  -3   3  14      367.13      361.30     39.21 o 
  -2   3  14     2671.25     2744.75    101.92 o 
  -1   3  14      309.85      350.55     29.73 o 
   0   3  14      392.43      373.69     29.88 o 
   1   3  14       71.92       43.69     14.73 o 
   2   3  14       49.70       97.11     40.39 o 
   3   3  14      180.26      148.87     50.09 o 
   4   3  14       45.03       -6.30     53.33 o 
   5   3  14       25.77       28.16     49.19 o 
   6   3  14       21.78       25.71     78.92 o 
  -9   4  14      122.66      205.38     60.96 o 
  -8   4  14      123.61      148.65     52.66 o 
  -7   4  14      888.33      972.11    140.87 o 
  -6   4  14      587.52      580.64    102.16 o 
  -5   4  14       91.52       85.14     30.33 o 
  -4   4  14      532.31      500.65    121.94 o 
  -3   4  14      587.23      538.79     49.74 o 
  -2   4  14     2047.51     1866.97     66.63 o 
  -1   4  14     2501.20     2558.94    107.40 o 
   0   4  14     1203.36     1207.25     49.12 o 
   1   4  14       59.95       34.10     15.74 o 
   2   4  14      740.75      879.04    118.77 o 
   3   4  14      797.49      934.32    144.15 o 
   4   4  14      527.44      477.04    106.70 o 
   5   4  14        1.01      -26.64     50.74 o 
   6   4  14       62.88       -5.01     47.24 o 
  -9   5  14        7.28       26.67     22.85 o 
  -8   5  14       12.00       -8.62     29.34 o 
  -7   5  14      248.46      299.54     84.20 o 
  -6   5  14       42.62       48.37     23.73 o 
  -5   5  14      183.90      150.50     32.21 o 
  -4   5  14        2.84       -7.05     18.02 o 
  -3   5  14     1046.30      951.73     69.73 o 
  -2   5  14       23.88       14.86     10.07 o 
  -1   5  14     1792.96     1666.47     70.95 o 
   0   5  14        4.32       -1.14     11.25 o 
   1   5  14        8.05       -1.06     15.40 o 
   2   5  14      100.54      101.33     30.48 o 
   3   5  14       96.54      104.80     41.37 o 
   4   5  14      138.23      181.58     72.82 o 
   5   5  14       14.72       40.36     67.08 o 
   6   5  14        3.06       51.40     76.61 o 
  -8   6  14        5.87        7.69     50.00 o 
  -7   6  14       19.18      -18.25     18.25 o 
  -6   6  14      251.71      217.89     47.92 o 
  -5   6  14        4.87      -16.00     16.00 o 
  -4   6  14      336.84      379.78     48.47 o 
  -3   6  14      190.34      156.55     24.25 o 
  -2   6  14      127.17       87.14     18.42 o 
  -1   6  14      224.79      160.02     21.39 o 
   0   6  14      296.14      283.10     25.03 o 
   1   6  14      208.65       95.86     39.73 o 
   2   6  14      225.83      259.63     69.28 o 
   3   6  14       48.60       68.72     64.93 o 
   4   6  14        2.96       20.27     50.78 o 
   5   6  14        2.68       39.87     58.87 o 
  -8   7  14       10.63      -18.24     31.41 o 
  -7   7  14       13.14        6.47     33.80 o 
  -6   7  14      336.27      335.58     61.59 o 
  -5   7  14      224.00      200.51     60.88 o 
  -4   7  14     1084.70     1138.99     84.84 o 
  -3   7  14      255.75      220.94     30.26 o 
  -2   7  14        0.35        9.02     11.27 o 
  -1   7  14      576.32      688.10     50.22 o 
   0   7  14      415.81      341.75     69.33 o 
   1   7  14      762.66      843.52    127.88 o 
   2   7  14      340.28      383.21     99.10 o 
   3   7  14       48.06       47.78     57.78 o 
   4   7  14      182.42      217.71     85.54 o 
   5   7  14      345.16      273.49    106.97 o 
  -7   8  14       80.22      102.82     42.52 o 
  -6   8  14        8.21       52.78     22.72 o 
  -5   8  14      137.51      132.94     36.83 o 
  -4   8  14      351.02      333.12     49.91 o 
  -3   8  14      204.69      253.16     51.68 o 
  -2   8  14      174.89      166.38     26.93 o 
  -1   8  14      137.16       93.23     22.87 o 
   0   8  14       14.77      -14.32     23.54 o 
   1   8  14      145.24       65.77     66.85 o 
   2   8  14       70.07       62.79     25.54 o 
   3   8  14        3.79       15.07     37.78 o 
   4   8  14        2.07       -7.64     27.25 o 
  -6   9  14        0.15       -3.78     32.97 o 
  -5   9  14        1.97        0.50     26.02 o 
  -4   9  14       10.97       -7.14     28.55 o 
  -3   9  14        0.84       10.25     14.86 o 
  -2   9  14       44.78       21.63     22.37 o 
  -1   9  14        1.11      -16.56     16.56 o 
   0   9  14       36.65       54.68     37.49 o 
   1   9  14      124.95      171.08     59.98 o 
   2   9  14       60.38       95.58     53.82 o 
   3   9  14        6.95       29.40     35.39 o 
  -5  10  14       24.76       34.32     22.77 o 
  -4  10  14      122.52      168.79     47.49 o 
  -3  10  14       62.89       52.14     26.50 o 
  -2  10  14        2.68       37.18     27.91 o 
  -1  10  14        0.55       11.94     12.97 o 
   0  10  14       74.65       74.18     87.98 o 
   1  10  14        0.17       43.18     40.66 o 
   2  10  14      108.90      141.78     59.49 o 
  -3  11  14        5.36       12.95     23.44 o 
  -2  11  14        1.93       -5.91     18.14 o 
  -1  11  14       28.82       36.76     41.09 o 
   0  11  14      176.00      184.91     46.76 o 
   1  11  14       67.36      118.80     70.31 o 
  -9   1  15      184.97      104.27     86.67 o 
  -8   1  15        3.85       32.02     22.21 o 
  -7   1  15        9.00       37.47     25.92 o 
  -6   1  15       39.48      109.62     37.20 o 
  -5   1  15     1496.41     1635.69     94.28 o 
  -4   1  15      295.15      265.82     31.31 o 
  -3   1  15      191.47      183.37     25.32 o 
  -2   1  15      263.72      320.31     31.13 o 
  -1   1  15       13.47       11.97      8.33 o 
   0   1  15      387.64      437.57     38.93 o 
   1   1  15       10.60       44.13     23.57 o 
   2   1  15      447.04      410.13     69.52 o 
   3   1  15      156.16      245.37     87.01 o 
   4   1  15        4.06       30.92     32.13 o 
   5   1  15       83.98      202.39     59.99 o 
   6   1  15      101.31      106.91     59.67 o 
  -9   2  15        2.35       55.55     46.62 o 
  -8   2  15      252.71      361.99     68.52 o 
  -7   2  15      277.59      290.24     58.19 o 
  -6   2  15      534.41      655.18     78.91 o 
  -5   2  15        7.05       19.21     20.49 o 
  -4   2  15       12.31       -8.06     15.72 o 
  -3   2  15      756.07      750.19     70.87 o 
  -2   2  15     1146.76     1236.08     69.79 o 
  -1   2  15     2785.21     3025.72    112.20 o 
   0   2  15      533.64      466.20     30.66 o 
   1   2  15        0.12        5.00     13.96 o 
   2   2  15      190.96      165.76     70.68 o 
   3   2  15      422.11      363.86     78.04 o 
   4   2  15      120.41      144.65     51.46 o 
   5   2  15       47.94       68.26     33.71 o 
   6   2  15        4.56      -11.32     66.85 o 
  -9   3  15       16.21       58.21     32.13 o 
  -8   3  15       30.97       29.99     26.84 o 
  -7   3  15      189.87      302.92     59.83 o 
  -6   3  15       63.97      135.69     55.68 o 
  -5   3  15       38.45       30.72     26.61 o 
  -4   3  15       83.40       82.26     27.48 o 
  -3   3  15      199.33      217.73     53.24 o 
  -2   3  15       65.73      105.85     20.95 o 
  -1   3  15      380.23      372.45     31.00 o 
   0   3  15      722.80      719.91     69.30 o 
   1   3  15      233.11      255.33     34.28 o 
   2   3  15       11.80      -16.40     41.53 o 
   3   3  15      125.23       79.18     42.47 o 
   4   3  15        4.68      -17.80     41.99 o 
   5   3  15        0.64       11.18     35.48 o 
   6   3  15       44.16       24.06     44.41 o 
  -8   4  15        3.53       51.85     39.23 o 
  -7   4  15      272.20      288.01     75.50 o 
  -6   4  15        4.28        8.98     29.25 o 
  -5   4  15      225.67      101.83     53.22 o 
  -4   4  15       14.63       12.08     15.05 o 
  -3   4  15       11.86       16.51     12.38 o 
  -2   4  15      227.90      211.20     24.89 o 
  -1   4  15     1375.50     1314.27     64.44 o 
   0   4  15      340.40      322.87     37.35 o 
   1   4  15       50.70       50.38     13.47 o 
   2   4  15       13.67       -7.12     21.30 o 
   3   4  15        0.33       -1.59     23.91 o 
   4   4  15        8.95      -49.69     53.40 o 
   5   4  15       49.68      -14.75     66.81 o 
  -8   5  15      355.65      387.59     99.64 o 
  -7   5  15      133.79      116.33     51.08 o 
  -6   5  15       59.25      111.73     50.14 o 
  -5   5  15      240.74      272.58     40.42 o 
  -4   5  15     2201.02     2158.47    115.20 o 
  -3   5  15     1225.61     1337.65     84.87 o 
  -2   5  15      541.60      468.89     40.96 o 
  -1   5  15       18.79       32.00     10.43 o 
   0   5  15      311.20      237.95     36.21 o 
   1   5  15     1236.25     1398.27     97.65 o 
   2   5  15      497.16      551.87     65.84 o 
   3   5  15       29.39       69.00     28.99 o 
   4   5  15       95.43       48.50     35.74 o 
   5   5  15       46.29      -65.20     65.20 o 
  -8   6  15        2.51       13.63     35.11 o 
  -7   6  15       92.68       50.76     40.54 o 
  -6   6  15       47.30       25.25     30.06 o 
  -5   6  15       41.20       11.63     21.45 o 
  -4   6  15      304.82      324.80     49.75 o 
  -3   6  15        0.60        1.49     10.41 o 
  -2   6  15       52.13       59.25     19.96 o 
  -1   6  15       86.33       60.72     13.08 o 
   0   6  15       29.02        9.78     10.60 o 
   1   6  15      271.48      194.09     64.89 o 
   2   6  15      111.75       96.36     44.04 o 
   3   6  15      140.73       60.07     55.65 o 
   4   6  15      192.35      116.49     70.65 o 
   5   6  15       93.45      111.92     64.31 o 
  -7   7  15        0.98       31.81     33.31 o 
  -6   7  15        2.33      -12.22     25.14 o 
  -5   7  15      414.43      426.22     54.80 o 
  -4   7  15      839.92      831.10     75.49 o 
  -3   7  15      892.91      841.53     72.44 o 
  -2   7  15      223.23      164.89     26.93 o 
  -1   7  15       97.18       78.05     16.99 o 
   0   7  15      105.06       65.77     22.14 o 
   1   7  15      313.41      254.42     71.17 o 
   2   7  15       68.22      -30.49     30.52 o 
   3   7  15        4.19       75.39     74.37 o 
   4   7  15      110.47      174.88    101.38 o 
  -6   8  15      115.56       91.57     31.28 o 
  -5   8  15      480.45      497.75     60.72 o 
  -4   8  15       21.67       26.93     18.50 o 
  -3   8  15       13.46       12.11     20.02 o 
  -2   8  15      315.40      359.78     38.30 o 
  -1   8  15      141.42      136.67     42.91 o 
   0   8  15      207.59      164.65     45.92 o 
   1   8  15        8.82      -21.07     31.10 o 
   2   8  15        4.53       11.63     30.36 o 
   3   8  15       12.33       41.02     54.18 o 
  -5   9  15        5.70       10.27     21.06 o 
  -4   9  15       11.37       18.49     21.50 o 
  -3   9  15        1.23      -17.48     17.48 o 
  -2   9  15        4.41       -2.61     15.19 o 
  -1   9  15      143.81       56.60     34.67 o 
   0   9  15       44.03       10.13     30.05 o 
   1   9  15       29.77       63.05     30.21 o 
   2   9  15       54.46      147.97     64.50 o 
  -4  10  15      105.24       77.11     29.49 o 
  -3  10  15      145.24      194.99     48.62 o 
  -2  10  15      463.46      614.56    125.57 o 
  -1  10  15      434.52      446.29    111.73 o 
   0  10  15      135.12       68.09     36.09 o 
   1  10  15        3.73       -4.78     48.01 o 
  -9   0  16        0.60      -45.10     45.10 o 
  -8   0  16      665.90      767.82    129.40 o 
  -7   0  16       74.40      144.73     60.29 o 
  -6   0  16      492.83      587.83    106.89 o 
  -5   0  16       32.74       48.40     26.93 o 
  -4   0  16       24.39       22.15     22.08 o 
  -3   0  16     1329.31     1743.43    110.28 o 
  -2   0  16       11.06       20.02     26.52 o 
  -1   0  16       51.89       44.50      9.65 o 
   0   0  16      715.80      767.44    113.81 o 
   1   0  16      106.52      104.10     38.98 o 
   2   0  16      172.82      232.11     95.02 o 
   3   0  16        3.27       29.63     68.79 o 
   4   0  16      123.60      174.04     76.87 o 
   5   0  16       81.83      142.09     70.53 o 
  -9   1  16      276.28      387.67     72.86 o 
  -8   1  16      591.57      653.27     87.97 o 
  -7   1  16      988.74     1115.86    107.11 o 
  -6   1  16      217.05      219.24     42.64 o 
  -5   1  16      112.16      140.14     28.82 o 
  -4   1  16      692.43      847.55     65.84 o 
  -3   1  16     1988.30     2122.25     86.00 o 
  -2   1  16     2120.59     2309.23     85.01 o 
  -1   1  16     1075.59     1093.73     53.29 o 
   0   1  16       71.24       64.91     11.82 o 
   1   1  16     1215.63     1415.73     81.97 o 
   2   1  16     1743.09     2419.20    168.16 o 
   3   1  16      483.05      696.24    365.19 o 
   4   1  16        1.21      -19.47     35.88 o 
   5   1  16       26.48       26.86     34.47 o 
  -8   2  16       61.44       85.28     41.16 o 
  -7   2  16        2.58       -9.24     25.44 o 
  -6   2  16      588.87      780.11     88.20 o 
  -5   2  16      119.94      164.57     33.23 o 
  -4   2  16      386.50      403.64     44.03 o 
  -3   2  16      172.77      152.03     24.43 o 
  -2   2  16       26.51       27.63     16.18 o 
  -1   2  16      807.89      798.99     53.96 o 
   0   2  16     1314.79     1459.30     91.70 o 
   1   2  16      578.41      505.75     75.52 o 
   2   2  16       37.37      -25.63     25.63 o 
   3   2  16       60.39       67.08     52.27 o 
   4   2  16       46.55       79.40     46.14 o 
   5   2  16       15.62       13.19     22.38 o 
  -8   3  16      107.05      190.24     62.75 o 
  -7   3  16       24.91       99.17     37.75 o 
  -6   3  16      317.51      401.29     63.43 o 
  -5   3  16       13.33        4.44     19.54 o 
  -4   3  16      332.95      248.61     40.29 o 
  -3   3  16      225.93      225.44     33.39 o 
  -2   3  16      119.22      127.08     24.49 o 
  -1   3  16      137.21      153.60     21.99 o 
   0   3  16       21.00       52.07     14.84 o 
   1   3  16       37.94       20.59     12.56 o 
   2   3  16       43.15       20.57     21.46 o 
   3   3  16        0.29       31.70     43.81 o 
   4   3  16        0.59       13.32     26.82 o 
   5   3  16       13.94       -1.77     39.15 o 
  -8   4  16        6.98       62.56     37.61 o 
  -7   4  16      662.92      850.55     97.28 o 
  -6   4  16      801.08      904.22     97.57 o 
  -5   4  16     1899.98     1926.82    133.52 o 
  -4   4  16      536.76      573.40     69.13 o 
  -3   4  16      196.48      144.32     26.48 o 
  -2   4  16     1638.23     1654.46    101.51 o 
  -1   4  16     2230.42     2331.69     94.33 o 
   0   4  16      808.17      805.74     60.53 o 
   1   4  16      184.75      163.84     24.23 o 
   2   4  16        1.90       11.96     14.96 o 
   3   4  16      106.98      121.44     59.07 o 
   4   4  16      469.73      574.16    132.48 o 
   5   4  16      272.26      218.77     97.87 o 
  -8   5  16       21.05       33.99     47.39 o 
  -7   5  16      139.00       97.23     47.88 o 
  -6   5  16        4.83       14.10     17.93 o 
  -5   5  16       29.40       38.94     18.71 o 
  -4   5  16       42.44       -0.95     23.93 o 
  -3   5  16      137.34      144.84     30.98 o 
  -2   5  16       90.59       72.53     16.40 o 
  -1   5  16       62.10       56.93     19.52 o 
   0   5  16       14.39        5.80      9.61 o 
   1   5  16      338.34      271.08     43.84 o 
   2   5  16        0.34      -13.58     18.41 o 
   3   5  16        4.54      -65.94     65.94 o 
   4   5  16      105.21      128.48     53.03 o 
  -7   6  16       33.44       24.04     35.05 o 
  -6   6  16      110.19       61.19     23.75 o 
  -5   6  16      133.17       88.99     33.40 o 
  -4   6  16      798.31      745.29     81.30 o 
  -3   6  16       20.79       16.70     18.06 o 
  -2   6  16       12.59       10.47     14.01 o 
  -1   6  16       29.41       23.03     21.27 o 
   0   6  16        5.99       -4.45     18.04 o 
   1   6  16        9.15      -24.49     24.49 o 
   2   6  16       14.57      -31.07     51.27 o 
   3   6  16       32.25      -66.60     66.60 o 
   4   6  16        6.49      -51.59     51.59 o 
  -6   7  16      111.22      116.44     31.18 o 
  -5   7  16        5.27        0.13     17.94 o 
  -4   7  16      472.87      506.01     61.88 o 
  -3   7  16      470.81      460.83     55.23 o 
  -2   7  16      190.81      252.89     32.46 o 
  -1   7  16      129.95      100.25     26.36 o 
   0   7  16       52.99       17.73     19.70 o 
   1   7  16      159.78      148.79     39.92 o 
   2   7  16      126.42      156.20     45.97 o 
   3   7  16      152.08       67.69     25.30 o 
  -6   8  16       23.20        0.79     19.62 o 
  -5   8  16       14.66       16.55     21.53 o 
  -4   8  16      145.77      157.17     37.33 o 
  -3   8  16      174.35      213.04     39.83 o 
  -2   8  16      237.65      320.25     65.16 o 
  -1   8  16      139.22       79.21     32.55 o 
   0   8  16       23.04       40.04     42.95 o 
   1   8  16       15.46      -33.88     42.22 o 
   2   8  16        6.07      -23.06     45.87 o 
  -4   9  16       82.23       62.96     27.38 o 
  -3   9  16      233.72      263.05     51.24 o 
  -2   9  16       90.32       57.73     48.25 o 
  -1   9  16       26.41       17.85     17.95 o 
   0   9  16       15.75      -11.04     21.07 o 
   1   9  16        1.47      -29.92     29.92 o 
  -2  10  16        3.99       -1.20     28.21 o 
  -8   1  17       36.33        5.02     23.49 o 
  -7   1  17       43.84       13.07     39.27 o 
  -6   1  17      178.46      201.24     44.83 o 
  -5   1  17       42.25       33.56     19.23 o 
  -4   1  17       66.59       48.16     18.94 o 
  -3   1  17       77.49      109.09     22.31 o 
  -2   1  17       66.58       64.28     15.65 o 
  -1   1  17       18.53       -1.72     10.71 o 
   0   1  17      187.05      207.34     42.61 o 
   1   1  17       12.02       18.54     12.92 o 
   2   1  17       74.00      158.89     77.16 o 
   3   1  17       15.65       23.49     43.22 o 
   4   1  17       84.88      148.51     63.64 o 
  -8   2  17        8.86       31.20     30.72 o 
  -7   2  17       24.26       64.25     31.89 o 
  -6   2  17      525.55      701.16     86.04 o 
  -5   2  17      540.32      663.77     76.85 o 
  -4   2  17      706.42      636.72    104.96 o 
  -3   2  17       14.70       17.86     12.26 o 
  -2   2  17        3.79        7.80     13.86 o 
  -1   2  17      330.63      422.61     44.05 o 
   0   2  17      517.94      531.83     54.83 o 
   1   2  17      799.63      945.68     71.19 o 
   2   2  17      405.14      451.59    107.63 o 
   3   2  17        0.29      -42.81     42.81 o 
   4   2  17      198.51      188.09    101.51 o 
  -8   3  17       13.54       53.19     27.60 o 
  -7   3  17       42.93       60.52     29.05 o 
  -6   3  17      127.50       89.16     35.55 o 
  -5   3  17       12.65        0.33     17.03 o 
  -4   3  17        0.08       -5.53     16.55 o 
  -3   3  17       35.59        5.93     17.19 o 
  -2   3  17        5.07        8.70     12.24 o 
  -1   3  17       96.21      128.60     25.65 o 
   0   3  17        1.98       14.52     11.33 o 
   1   3  17      246.28      196.09     30.55 o 
   2   3  17        3.78      -15.61     25.25 o 
   3   3  17        2.92      -27.50     44.42 o 
   4   3  17       18.68      -20.08     43.30 o 
  -7   4  17      125.96       91.41     49.41 o 
  -6   4  17        5.56       11.58     33.48 o 
  -5   4  17      134.94      130.32     69.84 o 
  -4   4  17       38.52        1.32     18.63 o 
  -3   4  17        5.72       13.63     20.73 o 
  -2   4  17       35.01       30.02     18.67 o 
  -1   4  17       25.32       28.48     16.18 o 
   0   4  17       43.57       39.90     13.59 o 
   1   4  17        1.57      -15.29     15.29 o 
   2   4  17       40.38       17.00     24.35 o 
   3   4  17        9.91       34.37     39.07 o 
   4   4  17        0.88       25.95     32.16 o 
  -7   5  17      323.06      301.89     57.80 o 
  -6   5  17      127.46      139.12     36.78 o 
  -5   5  17        7.09       -0.06     20.58 o 
  -4   5  17      727.82      662.70     66.96 o 
  -3   5  17      631.16      731.75     55.36 o 
  -2   5  17      919.61     1068.70     67.27 o 
  -1   5  17      728.83      717.50     62.21 o 
   0   5  17        1.05      -11.76     12.06 o 
   1   5  17      159.42      214.41     38.34 o 
   2   5  17      336.79      591.82    122.14 o 
   3   5  17      278.30      276.44    106.54 o 
  -6   6  17       57.33       55.06     33.60 o 
  -5   6  17       25.50       17.87     16.93 o 
  -4   6  17        9.17       13.55     21.41 o 
  -3   6  17       78.21       33.79     19.59 o 
  -2   6  17      114.36      110.01     28.21 o 
  -1   6  17       83.55       69.16     26.31 o 
   0   6  17        0.21      -18.91     18.91 o 
   1   6  17        1.75       -8.25     48.00 o 
   2   6  17       39.04        9.68     24.18 o 
   3   6  17        0.64       23.34     32.50 o 
  -6   7  17      284.73      296.59     52.44 o 
  -5   7  17       24.37       36.91     19.88 o 
  -4   7  17      288.74      310.09     56.88 o 
  -3   7  17      355.81      443.98     54.32 o 
  -2   7  17      733.17      698.23     76.99 o 
  -1   7  17      168.88      149.92     32.76 o 
   0   7  17        3.18       23.76     21.43 o 
   1   7  17      191.02      181.61     69.54 o 
   2   7  17      201.32      231.73     80.08 o 
  -4   8  17      192.01      229.38     42.71 o 
  -3   8  17      426.36      379.52     72.49 o 
  -2   8  17       83.05       77.59     24.77 o 
  -1   8  17      117.11      105.73     46.37 o 
   0   8  17      255.44      306.14     59.68 o 
   1   8  17       83.44       98.39     38.67 o 
  -2   9  17       53.23       49.11     58.23 o 
  -1   9  17        6.60       26.22     50.60 o 
  -7   0  18       89.28       19.18     23.15 o 
  -6   0  18       59.72       16.08     26.21 o 
  -5   0  18      498.89      449.30     66.08 o 
  -4   0  18       77.85       70.59     28.18 o 
  -3   0  18      500.84      562.49     65.23 o 
  -2   0  18        0.99       18.07     30.51 o 
  -1   0  18      225.96      277.10     73.48 o 
   0   0  18       46.12       18.55     20.95 o 
   1   0  18      394.62      385.50     86.46 o 
   2   0  18       21.08        5.84     28.60 o 
   3   0  18       27.81       38.57     52.31 o 
  -7   1  18      958.78     1181.96    118.35 o 
  -6   1  18     1040.37     1282.97    114.70 o 
  -5   1  18      559.09      492.79     58.82 o 
  -4   1  18        0.16      -14.45     16.23 o 
  -3   1  18      815.30      901.85     60.38 o 
  -2   1  18     1103.98     1236.69     78.76 o 
  -1   1  18     1273.75     1371.51    112.04 o 
   0   1  18      253.12      258.53     40.78 o 
   1   1  18        0.97      -26.23     26.23 o 
   2   1  18       14.59       -4.34     40.85 o 
   3   1  18      325.05      181.60    122.38 o 
  -7   2  18      158.60      157.47     63.35 o 
  -6   2  18      124.63      166.76     48.49 o 
  -5   2  18       97.21      137.38     33.37 o 
  -4   2  18     1360.48     1342.97    197.53 o 
  -3   2  18      547.70      592.46     48.56 o 
  -2   2  18      589.98      683.28     60.95 o 
  -1   2  18        4.42       -7.82     15.04 o 
   0   2  18       60.66      102.69     24.96 o 
   1   2  18      158.92      237.13     44.08 o 
   2   2  18        2.96       10.76     25.90 o 
   3   2  18        8.27       62.42     58.48 o 
  -7   3  18       26.32       15.62     21.65 o 
  -6   3  18      251.80      285.20     44.00 o 
  -5   3  18       55.17       93.96     29.46 o 
  -4   3  18      139.26      166.74     28.63 o 
  -3   3  18        1.43       23.77     23.46 o 
  -2   3  18       23.39       17.28     18.50 o 
  -1   3  18       57.41       60.38     21.46 o 
   0   3  18      121.62       74.11     23.03 o 
   1   3  18       15.95       18.44     14.61 o 
   2   3  18       17.33        2.84     25.90 o 
   3   3  18        0.24       20.57     55.03 o 
  -6   4  18        1.85        1.96     17.68 o 
  -5   4  18      637.21      618.95     99.92 o 
  -4   4  18     1102.06     1187.62     91.37 o 
  -3   4  18     1200.16     1298.15     91.79 o 
  -2   4  18      142.91       74.88     19.65 o 
  -1   4  18       19.90       57.35     20.47 o 
   0   4  18      632.06      824.78     71.63 o 
   1   4  18      818.93      820.69     99.58 o 
   2   4  18      327.40      302.10     60.19 o 
   3   4  18       18.67       -2.13     19.36 o 
  -6   5  18       15.24       21.67     19.64 o 
  -5   5  18      456.79      421.15     54.30 o 
  -4   5  18        9.11      -15.45     15.45 o 
  -3   5  18       19.43       64.91     25.40 o 
  -2   5  18       21.36       15.20     16.03 o 
  -1   5  18       21.11       29.65     14.42 o 
   0   5  18        9.31       -0.10     23.02 o 
   1   5  18       55.35       47.56     32.35 o 
   2   5  18       16.19        7.42     30.93 o 
  -5   6  18       34.61       26.40     23.63 o 
  -4   6  18      139.92       98.73     29.35 o 
  -3   6  18        2.38       51.56     36.03 o 
  -2   6  18       58.51       35.20     21.86 o 
  -1   6  18      104.56       84.99     24.60 o 
   0   6  18       20.41      -14.22     20.04 o 
   1   6  18       82.10        9.59     29.01 o 
  -4   7  18        2.67       41.71     78.08 o 
  -3   7  18        6.76       23.07     29.00 o 
  -2   7  18      293.12      380.29     68.25 o 
  -1   7  18      111.46      134.54     30.66 o 
   0   7  18      196.96      209.83     56.00 o 
  -6   1  19       10.87       26.47     23.08 o 
  -5   1  19      226.78      210.71     35.62 o 
  -4   1  19        2.44        1.92     19.61 o 
  -3   1  19        4.47       -4.93     18.30 o 
  -2   1  19       48.97       94.63     39.78 o 
  -1   1  19       51.27       89.53     35.18 o 
   0   1  19       22.07       29.89     13.71 o 
   1   1  19      328.30      341.99     60.15 o 
   2   1  19        4.80      -25.69     33.79 o 
  -6   2  19       10.44       55.92     35.61 o 
  -5   2  19      201.82      287.42     44.85 o 
  -4   2  19      358.63      425.95     48.52 o 
  -3   2  19      186.08      220.17     39.09 o 
  -2   2  19      194.43      152.35     42.20 o 
  -1   2  19       24.98       15.18     15.71 o 
   0   2  19        7.32       20.71     14.86 o 
   1   2  19      291.74      262.09     64.71 o 
   2   2  19        3.88      -28.00     28.00 o 
  -6   3  19       20.11      -14.38     18.06 o 
  -5   3  19       26.37       39.15     17.72 o 
  -4   3  19       58.02       64.45     21.76 o 
  -3   3  19       19.10       19.39     17.96 o 
  -2   3  19        1.58      -13.02     16.44 o 
  -1   3  19       26.22       54.52     23.06 o 
   0   3  19        5.51       14.83     12.97 o 
   1   3  19        0.72       11.62     16.86 o 
   2   3  19       97.81       57.13     21.00 o 
  -5   4  19      147.82      154.78     40.53 o 
  -4   4  19       51.85       52.31     30.70 o 
  -3   4  19      187.24      164.88     36.61 o 
  -2   4  19       43.54       44.62     18.56 o 
  -1   4  19       13.22       20.85     25.53 o 
   0   4  19        1.91        6.02     27.93 o 
   1   4  19       13.89       19.62     20.57 o 
  -5   5  19      186.16      188.28     35.74 o 
  -4   5  19       82.85       98.93     39.70 o 
  -3   5  19       28.09       34.51     18.44 o 
  -2   5  19      201.27      261.65     52.35 o 
  -1   5  19      489.75      535.00     85.41 o 
   0   5  19      236.35      265.15     58.05 o 
   1   5  19       22.25       78.47     51.96 o 
  -4   6  19       91.27       67.92     36.52 o 
  -3   6  19        9.37       58.45     37.92 o 
  -2   6  19        4.36       12.56     16.96 o 
  -1   6  19       13.22        5.01     21.79 o 
   0   6  19        2.43        8.34     18.79 o 
  -5   0  20       19.48       11.63     20.57 o 
  -4   0  20      160.37       42.98     57.93 o 
  -3   0  20      184.05      156.55     62.01 o 
  -2   0  20       13.81       95.19     51.93 o 
  -1   0  20       28.95      102.03     57.68 o 
   0   0  20        0.47      -16.26     21.71 o 
   1   0  20        0.47       24.16     22.13 o 
  -5   1  20      714.54     1027.50    111.90 o 
  -4   1  20      331.64      313.26     48.35 o 
  -3   1  20        3.74      -15.28     26.74 o 
  -2   1  20       74.18       67.71     24.87 o 
  -1   1  20      366.66      459.19     70.92 o 
   0   1  20      462.72      533.94    140.52 o 
   1   1  20      408.79      376.14     73.34 o 
  -5   2  20       83.55       78.05     26.29 o 
  -4   2  20      395.62      431.20     55.18 o 
  -3   2  20      249.60      217.16     54.64 o 
  -2   2  20      629.84      644.29     91.20 o 
  -1   2  20       87.80       95.68     23.81 o 
   0   2  20        2.24       24.47     24.44 o 
   1   2  20       41.12       69.17     33.05 o 
  -4   3  20       52.97       54.95     40.54 o 
  -3   3  20       22.24       41.48     17.50 o 
  -2   3  20       30.85       24.02     22.80 o 
  -1   3  20      145.23      185.13     38.76 o 
   0   3  20       58.32       28.84     19.57 o 
  -4   4  20      144.27      180.26     68.65 o 
  -3   4  20      774.81      842.92     77.63 o 
  -2   4  20      443.54      466.08     59.73 o 
  -1   4  20      409.29      376.36     51.82 o 
                                                 
